# Supplementary material for: Slower EEG alpha generation, synchronization and “flow”—possible biomarkers of cognitive impairment and neuropathology of minor stroke
Source: PeerJ. 2017 Sep 28;5:e3839. doi: 10.7717/peerj.3839 (PMC5623310; doi:10.7717/peerj.3839)
Supplement: Supplemental Information 5 [file peerj-05-3839-s005.xlsx]

## Sheet: PDE F3
	Group mean relative amplitude/2min
		Ctrl (n=11)									Subacute Stroke (n=10)									Chronic Stroke (n=9)
		F3									F3									F3
			delta	theta	alpha	beta	gamma					delta	theta	alpha	beta	gamma					delta	theta	alpha	beta	gamma
			0.2408	0.1349	0.131	0.326	0.1673	1				0.3041	0.1706	0.1791	0.2097	0.1364	2				0.1902	0.156	0.2565	0.253	0.1442	3
			0.2273	0.146	0.1371	0.3321	0.1576	1				0.2938	0.1706	0.1756	0.2117	0.1483	2				0.1811	0.1676	0.2741	0.244	0.1332	3
			0.1955	0.1349	0.1203	0.337	0.2123	1				0.2841	0.1552	0.1759	0.2115	0.1732	2				0.1715	0.1675	0.2742	0.2503	0.1365	3
			0.1999	0.1227	0.1076	0.3131	0.2567	1				0.2732	0.1765	0.1849	0.2171	0.1483	2				0.1762	0.1718	0.2581	0.2527	0.1411	3
			0.1881	0.1317	0.1171	0.3177	0.2453	1				0.3047	0.182	0.1988	0.2044	0.1101	2				0.2043	0.1805	0.2577	0.23	0.1275	3
			0.2328	0.1083	0.0954	0.3028	0.2606	1				0.1489	0.0823	0.1495	0.3649	0.2544	2				0.1189	0.0908	0.1835	0.413	0.1937	3
			0.1897	0.0972	0.0923	0.3308	0.29	1				0.1358	0.0777	0.1458	0.3848	0.2559	2				0.128	0.0947	0.177	0.427	0.1732	3
			0.1727	0.0891	0.0945	0.3372	0.3066	1				0.1442	0.0813	0.1535	0.3797	0.2413	2				0.1457	0.0896	0.1795	0.4137	0.1715	3
			0.1782	0.0892	0.0897	0.3465	0.2964	1				0.1668	0.0812	0.1446	0.3767	0.2308	2				0.1355	0.0938	0.1819	0.4197	0.1691	3
			0.1683	0.0845	0.0825	0.3647	0.3	1				0.2107	0.0838	0.1533	0.342	0.2102	2				0.1301	0.0902	0.1756	0.4103	0.1938	3
			0.1661	0.0975	0.2908	0.3226	0.123	1				0.1747	0.1444	0.1912	0.3511	0.1385	2				0.153	0.1583	0.1944	0.3417	0.1527	3
			0.1468	0.1016	0.2949	0.3345	0.1223	1				0.1611	0.1529	0.1903	0.354	0.1417	2				0.1559	0.1759	0.1905	0.3318	0.1459	3
			0.1572	0.0977	0.2789	0.341	0.1252	1				0.2026	0.1376	0.1841	0.3438	0.1319	2				0.1611	0.1775	0.2025	0.3319	0.127	3
			0.1384	0.097	0.3075	0.3368	0.1204	1				0.1904	0.1471	0.173	0.3464	0.1431	2				0.1739	0.186	0.1896	0.3319	0.1186	3
			0.1312	0.0979	0.312	0.3396	0.1194	1				0.1863	0.1459	0.1755	0.35	0.1423	2				0.1732	0.1781	0.1862	0.337	0.1255	3
			0.0902	0.0557	0.0895	0.4293	0.3354	1				0.1693	0.1809	0.2382	0.2711	0.1404	2				0.1245	0.1071	0.1515	0.3039	0.313	3
			0.0729	0.0495	0.086	0.4181	0.3734	1				0.1703	0.1732	0.2298	0.2789	0.1477	2				0.1161	0.0999	0.1387	0.3227	0.3226	3
			0.1092	0.071	0.1018	0.4344	0.2836	1				0.1549	0.1884	0.2306	0.2795	0.1466	2				0.1423	0.1115	0.1658	0.3163	0.2641	3
			0.1188	0.091	0.1191	0.463	0.2081	1				0.1686	0.1804	0.217	0.28	0.154	2				0.1553	0.1277	0.1775	0.3254	0.2141	3
			0.1248	0.0769	0.1196	0.4788	0.1999	1				0.156	0.1793	0.2353	0.2774	0.1521	2				0.1475	0.113	0.1571	0.319	0.2634	3
			0.1654	0.1009	0.1397	0.4093	0.1846	1				0.1773	0.1332	0.1891	0.2586	0.2418	2				0.1084	0.0891	0.1989	0.3911	0.2125	3
			0.1828	0.1078	0.1416	0.3768	0.191	1				0.1433	0.1307	0.2086	0.2637	0.2537	2				0.1159	0.0814	0.1905	0.4054	0.2069	3
			0.1639	0.1095	0.1368	0.4032	0.1867	1				0.1681	0.1405	0.1849	0.2599	0.2465	2				0.1238	0.0839	0.1832	0.4069	0.2022	3
			0.1784	0.0955	0.1385	0.4062	0.1814	1				0.1434	0.1331	0.1913	0.2709	0.2613	2				0.1113	0.084	0.1977	0.4008	0.2063	3
			0.1738	0.101	0.1352	0.3953	0.1947	1				0.1492	0.1339	0.1887	0.267	0.2611	2				0.1178	0.0837	0.1774	0.4092	0.212	3
			0.2457	0.1227	0.165	0.2969	0.1696	1				0.1285	0.0918	0.2165	0.3518	0.2115	2				0.293	0.1091	0.1549	0.2753	0.1677	3
			0.2458	0.1126	0.2199	0.2843	0.1373	1				0.1159	0.0983	0.2287	0.3508	0.2063	2				0.2777	0.1055	0.1635	0.275	0.1782	3
			0.2314	0.1293	0.1884	0.2945	0.1563	1				0.1159	0.0971	0.2296	0.3582	0.1992	2				0.2683	0.1002	0.155	0.2827	0.1938	3
			0.2204	0.123	0.2132	0.2942	0.1492	1				0.1032	0.0923	0.2285	0.3622	0.2137	2				0.2298	0.1045	0.1683	0.3063	0.1911	3
			0.2394	0.1255	0.1794	0.3082	0.1476	1				0.0991	0.0922	0.2169	0.3696	0.2222	2				0.2212	0.1031	0.1866	0.3016	0.1875	3
			0.1494	0.0899	0.2502	0.3641	0.1463	1				0.1548	0.101	0.2161	0.3372	0.191	2				0.2887	0.1346	0.2067	0.2289	0.1412	3
			0.1333	0.0837	0.2731	0.3726	0.1374	1				0.1409	0.1023	0.2033	0.3364	0.217	2				0.3093	0.1366	0.196	0.2331	0.1249	3
			0.135	0.089	0.2633	0.3683	0.1444	1				0.1358	0.0981	0.2058	0.3405	0.2198	2				0.3058	0.14	0.1839	0.2329	0.1374	3
			0.1217	0.09	0.2851	0.3659	0.1374	1				0.1423	0.1001	0.1715	0.3445	0.2416	2				0.2683	0.1389	0.1793	0.2396	0.1738	3
			0.1272	0.0886	0.2704	0.3658	0.1479	1				0.1647	0.1015	0.2059	0.3164	0.2115	2				0.2933	0.1309	0.2049	0.2259	0.145	3
			0.2053	0.0935	0.0989	0.4049	0.1974	1				0.1362	0.1132	0.29	0.2655	0.1952	2				0.1956	0.1103	0.1694	0.3831	0.1416	3
			0.1821	0.0864	0.0968	0.4079	0.2268	1				0.143	0.1202	0.2933	0.2634	0.1802	2				0.1538	0.0982	0.1815	0.4178	0.1487	3
			0.1781	0.086	0.0999	0.4294	0.2066	1				0.1631	0.1093	0.2533	0.2628	0.2115	2				0.1638	0.0999	0.1759	0.4122	0.1483	3
			0.149	0.0815	0.1	0.4242	0.2454	1				0.1128	0.0924	0.2261	0.2807	0.2881	2				0.1849	0.1033	0.1763	0.3964	0.1391	3
			0.18	0.0962	0.1002	0.428	0.1956	1				0.1267	0.0971	0.2218	0.3014	0.253	2				0.171	0.0982	0.1784	0.4139	0.1384	3
			0.2072	0.1167	0.2066	0.3158	0.1537	1				0.1751	0.0959	0.1889	0.3948	0.1453	2				0.223	0.1146	0.1105	0.3546	0.1973	3
			0.2055	0.1357	0.2	0.2936	0.1652	1				0.1882	0.102	0.181	0.3879	0.1409	2				0.2289	0.1225	0.1233	0.3458	0.1796	3
			0.2255	0.1665	0.1876	0.2862	0.1342	1				0.2091	0.1031	0.168	0.3723	0.1475	2				0.2313	0.1188	0.1133	0.3392	0.1974	3
			0.2159	0.1172	0.1649	0.3036	0.1983	1				0.1639	0.1032	0.177	0.4078	0.1481	2				0.2165	0.1185	0.1243	0.3354	0.2053	3
			0.1783	0.1264	0.2172	0.3008	0.1774	1				0.1628	0.0953	0.1788	0.4052	0.1579	2				0.2282	0.1167	0.1141	0.3467	0.1943	3
			0.1145	0.0707	0.0883	0.5164	0.21	1				0.1223	0.0936	0.1434	0.4204	0.2204	2			Average	0.186976	0.121422	0.181904	0.331891	0.177804
			0.1055	0.068	0.0929	0.5242	0.2095	1				0.1277	0.0994	0.1515	0.4138	0.2076	2			SD	0.059308	0.0313315	0.0381387	0.0655083	0.0465017
			0.0958	0.0688	0.0928	0.5384	0.2041	1				0.1228	0.1037	0.1595	0.404	0.21	2
			0.1116	0.0699	0.091	0.5124	0.2152	1				0.1171	0.0949	0.1511	0.4203	0.2166	2
			0.0916	0.0649	0.0973	0.5114	0.2348	1			Average	0.166402	0.121647	0.195818	0.322912	0.193218
			0.079	0.0784	0.2203	0.5061	0.1162	1			SD	0.0501783	0.0336667	0.0348147	0.0623118	0.0456782
			0.0762	0.0764	0.2137	0.5219	0.1117	1
			0.0791	0.0796	0.2115	0.5174	0.1124	1
			0.077	0.0745	0.2212	0.5165	0.1108	1
			0.075	0.0776	0.2192	0.5153	0.1128	1
		Average	0.159904	0.0977855	0.165231	0.387018	0.190062
		SD	0.0512147	0.024071	0.0715577	0.0780486	0.0625638

## Sheet: PDE F4
	Group mean relative amplitude/2min
		Ctrl									Subacute Stroke									Chronic Stroke
		F4									F4									F4
			delta	theta	alpha	beta	gamma					delta	theta	alpha	beta	gamma					delta	theta	alpha	beta	gamma
			0.3442	0.1474	0.1232	0.2569	0.1283	1				0.2552	0.146	0.1365	0.2299	0.2324	2				0.1835	0.161	0.2314	0.2527	0.1714	3
			0.3196	0.1504	0.1272	0.2681	0.1346	1				0.2552	0.1571	0.137	0.2288	0.2218	2				0.1766	0.1719	0.2311	0.2576	0.1629	3
			0.2985	0.1528	0.1187	0.2784	0.1516	1				0.2742	0.1439	0.1453	0.2217	0.2148	2				0.1673	0.1579	0.2388	0.2625	0.1734	3
			0.2428	0.1502	0.1157	0.2995	0.1917	1				0.2833	0.1696	0.1661	0.2241	0.1569	2				0.1586	0.1595	0.2458	0.264	0.1721	3
			0.1947	0.1486	0.1256	0.3033	0.2278	1				0.2622	0.1672	0.1641	0.2217	0.1849	2				0.1813	0.1734	0.2438	0.2517	0.1498	3
			0.3244	0.1348	0.1095	0.2457	0.1857	1				0.1735	0.0938	0.1766	0.3763	0.1798	2				0.1421	0.0833	0.1587	0.3905	0.2253	3
			0.2264	0.1291	0.1182	0.3089	0.2175	1				0.1841	0.0867	0.1622	0.3769	0.1902	2				0.1496	0.0877	0.1645	0.4018	0.1964	3
			0.2118	0.1258	0.1176	0.306	0.2388	1				0.1863	0.0891	0.1699	0.3723	0.1824	2				0.1566	0.0881	0.1632	0.3972	0.1949	3
			0.191	0.1217	0.1176	0.3276	0.2421	1				0.2337	0.0921	0.1576	0.3681	0.1485	2				0.142	0.0862	0.1639	0.3993	0.2086	3
			0.1793	0.1189	0.111	0.33	0.2608	1				0.3025	0.1059	0.1632	0.3154	0.1129	2				0.1455	0.0851	0.1538	0.3933	0.2223	3
			0.1382	0.1017	0.2703	0.3616	0.1282	1				0.2204	0.1481	0.1833	0.3211	0.127	2				0.1696	0.1233	0.1666	0.3308	0.2097	3
			0.1321	0.1008	0.2683	0.3732	0.1256	1				0.1995	0.1479	0.1798	0.3413	0.1315	2				0.1784	0.1384	0.1755	0.3205	0.1871	3
			0.139	0.101	0.2645	0.3704	0.125	1				0.2391	0.1401	0.1843	0.3163	0.1201	2				0.1926	0.1508	0.1965	0.3142	0.1459	3
			0.1364	0.1009	0.2794	0.365	0.1183	1				0.1879	0.146	0.1818	0.3455	0.1388	2				0.1861	0.1693	0.1837	0.3296	0.1313	3
			0.1209	0.1037	0.285	0.3727	0.1177	1				0.2063	0.1564	0.1695	0.3323	0.1355	2				0.1928	0.1657	0.1865	0.3248	0.1302	3
			0.0905	0.0779	0.1029	0.4806	0.248	1				0.2467	0.202	0.1892	0.2623	0.0999	2				0.1749	0.1522	0.1788	0.3077	0.1864	3
			0.0881	0.0683	0.1018	0.4868	0.255	1				0.2626	0.1855	0.1948	0.2542	0.1029	2				0.1675	0.1447	0.1812	0.3193	0.1873	3
			0.1142	0.0843	0.1024	0.4796	0.2195	1				0.2484	0.19	0.1926	0.2673	0.1017	2				0.183	0.1486	0.1851	0.3189	0.1645	3
			0.1089	0.0938	0.1128	0.4824	0.2021	1				0.2806	0.1952	0.1811	0.2411	0.102	2				0.1752	0.1618	0.1939	0.32	0.1491	3
			0.1233	0.0814	0.1112	0.4878	0.1962	1				0.2401	0.2039	0.1965	0.2533	0.1062	2				0.1772	0.1591	0.1896	0.3203	0.1538	3
			0.2046	0.1157	0.1275	0.3654	0.1868	1				0.2008	0.1274	0.1713	0.2463	0.2541	2				0.101	0.0876	0.1993	0.4093	0.2027	3
			0.2212	0.1098	0.1216	0.3559	0.1915	1				0.1804	0.1297	0.1923	0.2455	0.2521	2				0.104	0.0816	0.1819	0.4182	0.2143	3
			0.212	0.1052	0.1203	0.3638	0.1987	1				0.2005	0.134	0.1735	0.2471	0.245	2				0.1131	0.0809	0.1756	0.416	0.2144	3
			0.1898	0.1042	0.122	0.3803	0.2037	1				0.195	0.1368	0.1709	0.2465	0.2508	2				0.0932	0.0713	0.1734	0.4157	0.2464	3
			0.1991	0.0999	0.1199	0.3704	0.2107	1				0.2003	0.1466	0.1711	0.2357	0.2463	2				0.099	0.0728	0.1556	0.417	0.2555	3
			0.2644	0.1248	0.1636	0.2869	0.1604	1				0.1078	0.0841	0.181	0.3733	0.2539	2				0.3422	0.1033	0.1437	0.2506	0.1601	3
			0.2313	0.1166	0.2334	0.2883	0.1304	1				0.0978	0.0873	0.1902	0.3803	0.2445	2				0.3273	0.0982	0.1546	0.2483	0.1717	3
			0.2357	0.1312	0.1916	0.3026	0.1389	1				0.0952	0.0874	0.1918	0.3822	0.2434	2				0.3122	0.0973	0.1489	0.2519	0.1896	3
			0.2167	0.1263	0.2118	0.3124	0.1327	1				0.0851	0.0827	0.1869	0.3964	0.2488	2				0.2694	0.0967	0.1667	0.2834	0.1838	3
			0.2145	0.1265	0.1938	0.3287	0.1365	1				0.0912	0.0845	0.1925	0.3838	0.248	2				0.2535	0.1058	0.1752	0.281	0.1844	3
			0.1729	0.0818	0.2349	0.3626	0.1477	1				0.1653	0.0972	0.2074	0.3016	0.2286	2				0.2897	0.1234	0.2212	0.2284	0.1373	3
			0.1765	0.079	0.2333	0.3753	0.1359	1				0.141	0.0986	0.2126	0.2952	0.2526	2				0.2658	0.1286	0.2326	0.2408	0.1323	3
			0.1713	0.0828	0.2259	0.3743	0.1457	1				0.137	0.0987	0.2047	0.3118	0.2478	2				0.2624	0.1357	0.2157	0.2438	0.1424	3
			0.161	0.0789	0.2535	0.371	0.1355	1				0.1675	0.0995	0.1844	0.2936	0.255	2				0.2628	0.1315	0.1945	0.2401	0.1712	3
			0.1682	0.0826	0.2408	0.3614	0.147	1				0.1726	0.1033	0.2264	0.2883	0.2094	2				0.2392	0.1351	0.2411	0.2399	0.1446	3
			0.1646	0.0854	0.0884	0.4425	0.2191	1				0.1419	0.1218	0.3476	0.2397	0.1491	2				0.2155	0.1198	0.1691	0.3578	0.1378	3
			0.1452	0.0799	0.0882	0.4286	0.2581	1				0.1346	0.1399	0.3414	0.2446	0.1396	2				0.1696	0.1081	0.1784	0.3976	0.1463	3
			0.1565	0.0869	0.087	0.4425	0.2271	1				0.1397	0.1213	0.33	0.2461	0.1629	2				0.1881	0.11	0.1727	0.3783	0.1509	3
			0.1432	0.0789	0.0841	0.4251	0.2687	1				0.1174	0.1191	0.3197	0.2427	0.2011	2				0.2275	0.1235	0.1598	0.3514	0.1378	3
			0.1511	0.0833	0.0863	0.4296	0.2497	1				0.1289	0.1128	0.2992	0.2756	0.1835	2				0.2031	0.1168	0.1653	0.3715	0.1433	3
			0.214	0.0996	0.1954	0.3414	0.1497	1				0.167	0.0819	0.1934	0.4051	0.1526	2				0.2193	0.1192	0.1172	0.3674	0.177	3
			0.2141	0.1218	0.1888	0.3194	0.1559	1				0.1935	0.0879	0.184	0.3819	0.1527	2				0.24	0.1204	0.1194	0.3421	0.1781	3
			0.2039	0.1308	0.1943	0.3423	0.1287	1				0.207	0.091	0.1743	0.3657	0.1619	2				0.2449	0.121	0.1102	0.3371	0.1869	3
			0.2836	0.1123	0.1591	0.2942	0.1508	1				0.1461	0.0821	0.1782	0.4215	0.1721	2				0.2351	0.1226	0.1218	0.3392	0.1813	3
			0.2393	0.1084	0.2047	0.3075	0.1402	1				0.148	0.0873	0.18	0.424	0.1608	2				0.2319	0.1226	0.1127	0.3503	0.1826	3
			0.1489	0.082	0.0972	0.4873	0.1846	1				0.12	0.1025	0.1473	0.4553	0.1749	2			Average	0.198004	0.122262	0.178644	0.32564	0.175447
			0.1292	0.0807	0.0953	0.514	0.1808	1				0.125	0.1063	0.1511	0.4395	0.1782	2			SD	0.059851	0.0297555	0.0353046	0.0608143	0.0308598
			0.1184	0.0809	0.0977	0.5189	0.1842	1				0.1255	0.1041	0.1548	0.4357	0.18	2
			0.1408	0.0869	0.0994	0.4806	0.1924	1				0.1219	0.0983	0.1411	0.4472	0.1914	2
			0.1104	0.0818	0.1071	0.4886	0.212	1			Average	0.183588	0.122869	0.192459	0.316778	0.184312
			0.0775	0.0721	0.2299	0.5068	0.1137	1			SD	0.0577606	0.0354303	0.0500004	0.0724658	0.0510707
			0.0794	0.0758	0.2238	0.5097	0.1112	1
			0.0794	0.0763	0.2208	0.5141	0.1095	1
			0.0863	0.0743	0.2155	0.5128	0.1112	1
			0.0797	0.0751	0.2295	0.5063	0.1094	1
		Average	0.176891	0.1024	0.16126	0.385382	0.174065
		SD	0.0656717	0.0240467	0.0632231	0.081435	0.0475951

## Sheet: PDE F7
	Group mean relative amplitude/2min									Group mean relative amplitude/2min
		Ctrl (n=11)									Subacute Stroke (n=10)									Chronic Stroke (n=9)
		F7									F7									F7
			delta	theta	alpha	beta	gamma					delta	theta	alpha	beta	gamma					delta	theta	alpha	beta	gamma
			0.2392	0.1375	0.1469	0.3011	0.1753	1				0.2329	0.1559	0.1649	0.2352	0.2111	2				0.1543	0.1633	0.2285	0.2753	0.1786	3
			0.2326	0.1466	0.1584	0.3099	0.1525	1				0.2216	0.1574	0.165	0.2371	0.2188	2				0.1627	0.171	0.2266	0.2784	0.1613	3
			0.2193	0.1417	0.1412	0.3106	0.1873	1				0.2195	0.1391	0.1524	0.2399	0.2492	2				0.1526	0.1803	0.2347	0.2687	0.1637	3
			0.2085	0.1273	0.1235	0.2944	0.2463	1				0.2262	0.1542	0.1633	0.2413	0.2151	2				0.154	0.1787	0.2361	0.2751	0.156	3
			0.1963	0.1237	0.1254	0.301	0.2536	1				0.2592	0.1762	0.1826	0.226	0.156	2				0.1479	0.1977	0.237	0.2709	0.1465	3
			0.2304	0.1333	0.1299	0.3017	0.2048	1				0.1475	0.081	0.1492	0.3522	0.2701	2				0.1148	0.0853	0.1516	0.3703	0.2781	3
			0.2191	0.1407	0.1389	0.3016	0.1996	1				0.1487	0.0814	0.1465	0.3522	0.2712	2				0.1283	0.0993	0.1621	0.3899	0.2204	3
			0.2082	0.1365	0.1501	0.3039	0.2014	1				0.1607	0.0862	0.1542	0.3449	0.254	2				0.1426	0.1013	0.1755	0.3988	0.1819	3
			0.2293	0.1382	0.1441	0.3001	0.1883	1				0.1736	0.0883	0.157	0.3568	0.2244	2				0.1357	0.106	0.1794	0.4028	0.176	3
			0.2147	0.142	0.1481	0.309	0.1862	1				0.1886	0.09	0.1582	0.3379	0.2253	2				0.1362	0.0981	0.1603	0.3767	0.2287	3
			0.1584	0.1113	0.2799	0.3246	0.1259	1				0.1857	0.166	0.2236	0.2805	0.1442	2				0.2041	0.2014	0.2024	0.2532	0.1389	3
			0.1431	0.11	0.2939	0.3308	0.1222	1				0.1882	0.1806	0.2056	0.2718	0.1538	2				0.1894	0.2201	0.1962	0.2525	0.1418	3
			0.1591	0.1083	0.2634	0.3389	0.1304	1				0.1999	0.1546	0.2162	0.2739	0.1553	2				0.1921	0.2136	0.212	0.2553	0.1269	3
			0.1306	0.1053	0.3049	0.3352	0.124	1				0.2008	0.1574	0.1788	0.2773	0.1857	2				0.1966	0.2402	0.2074	0.2437	0.1121	3
			0.1351	0.1055	0.3081	0.3278	0.1234	1				0.2055	0.1605	0.1876	0.2793	0.1671	2				0.2157	0.2122	0.2031	0.2494	0.1197	3
			0.0658	0.05	0.0922	0.3915	0.4005	1				0.1758	0.1791	0.2521	0.2739	0.1192	2				0.143	0.1131	0.1788	0.3054	0.2597	3
			0.0641	0.0516	0.0916	0.3847	0.408	1				0.176	0.1824	0.2483	0.2721	0.1212	2				0.1367	0.1084	0.1604	0.3227	0.2719	3
			0.0855	0.0648	0.1104	0.3954	0.3438	1				0.1714	0.1805	0.2585	0.2712	0.1184	2				0.1541	0.1085	0.1781	0.3063	0.253	3
			0.0959	0.0827	0.1405	0.4061	0.2748	1				0.1822	0.1812	0.24	0.2734	0.1233	2				0.1672	0.1316	0.1922	0.3102	0.1987	3
			0.1003	0.0756	0.1452	0.4162	0.2628	1				0.1645	0.1742	0.2674	0.272	0.1219	2				0.1638	0.1282	0.1929	0.3059	0.2092	3
			0.1133	0.0702	0.12	0.3569	0.3396	1				0.1634	0.1307	0.1734	0.2622	0.2703	2				0.0931	0.0779	0.1503	0.3451	0.3336	3
			0.1221	0.0724	0.114	0.3424	0.3491	1				0.145	0.1296	0.1818	0.2662	0.2775	2				0.1014	0.0725	0.1476	0.3542	0.3243	3
			0.1068	0.0726	0.1237	0.3506	0.3462	1				0.1711	0.1388	0.159	0.262	0.269	2				0.1442	0.0987	0.1899	0.3562	0.211	3
			0.1073	0.069	0.1216	0.3575	0.3445	1				0.1421	0.1335	0.1635	0.2661	0.2949	2				0.1354	0.101	0.2008	0.3532	0.2096	3
			0.1009	0.0673	0.1168	0.3525	0.3625	1				0.1372	0.1381	0.1698	0.2658	0.2891	2				0.148	0.1096	0.1951	0.3611	0.1861	3
			0.2071	0.1221	0.1908	0.2795	0.2005	1				0.1361	0.1095	0.2339	0.3112	0.2093	2				0.2657	0.1114	0.1683	0.2805	0.1741	3
			0.1916	0.1268	0.2453	0.272	0.1642	1				0.1315	0.1119	0.2412	0.3133	0.2022	2				0.2477	0.1092	0.1739	0.2858	0.1834	3
			0.2012	0.1332	0.2118	0.2745	0.1793	1				0.1331	0.1134	0.2449	0.3149	0.1936	2				0.2354	0.1042	0.1717	0.2901	0.1986	3
			0.188	0.1349	0.2346	0.2741	0.1685	1				0.1234	0.1133	0.2484	0.3196	0.1954	2				0.2117	0.109	0.1771	0.3076	0.1946	3
			0.2044	0.1449	0.2128	0.2762	0.1617	1				0.1225	0.1117	0.2382	0.3267	0.2009	2				0.2069	0.1047	0.1959	0.3027	0.1898	3
			0.1497	0.0896	0.2357	0.3656	0.1594	1				0.1701	0.1079	0.2337	0.3236	0.1648	2				0.2422	0.1315	0.2115	0.2449	0.1699	3
			0.1449	0.0835	0.239	0.3733	0.1593	1				0.1782	0.1142	0.2267	0.3167	0.1643	2				0.2597	0.1371	0.2188	0.2449	0.1394	3
			0.1518	0.0855	0.2325	0.3659	0.1643	1				0.1729	0.1099	0.2374	0.3131	0.1667	2				0.2535	0.1411	0.2053	0.2498	0.1502	3
			0.1371	0.0901	0.2482	0.3723	0.1522	1				0.1602	0.1054	0.1871	0.3164	0.2309	2				0.2384	0.1323	0.1858	0.2443	0.1992	3
			0.1471	0.0891	0.245	0.3528	0.166	1				0.1814	0.1075	0.2074	0.306	0.1978	2				0.2496	0.1355	0.2185	0.2448	0.1517	3
			0.1435	0.0915	0.1253	0.3834	0.2562	1				0.1191	0.1277	0.269	0.2757	0.2084	2				0.1141	0.1058	0.1933	0.3948	0.192	3
			0.1091	0.0751	0.1097	0.3706	0.3354	1				0.1258	0.1361	0.2844	0.269	0.1847	2				0.1049	0.0974	0.2058	0.404	0.1879	3
			0.1249	0.0758	0.11	0.3816	0.3077	1				0.1296	0.1125	0.2351	0.2798	0.243	2				0.114	0.0961	0.1992	0.408	0.1827	3
			0.0963	0.0698	0.0984	0.3674	0.3681	1				0.0953	0.0953	0.2007	0.2943	0.3143	2				0.1129	0.106	0.2097	0.3989	0.1725	3
			0.1477	0.0994	0.1355	0.4032	0.2143	1				0.1171	0.1049	0.2073	0.3015	0.2692	2				0.1052	0.0991	0.2087	0.4092	0.1778	3
			0.2376	0.122	0.2042	0.2848	0.1513	1				0.1796	0.1069	0.1947	0.3734	0.1454	2				0.1872	0.1157	0.1259	0.3823	0.1889	3
			0.2245	0.1494	0.2043	0.2667	0.1551	1				0.1716	0.1169	0.1982	0.3733	0.14	2				0.1858	0.1017	0.1399	0.3616	0.211	3
			0.2541	0.1854	0.1903	0.2536	0.1166	1				0.1822	0.1172	0.1862	0.3686	0.1459	2				0.1656	0.0982	0.1193	0.3569	0.26	3
			0.2312	0.1215	0.1738	0.2853	0.1882	1				0.1684	0.1129	0.198	0.3807	0.14	2				0.1627	0.1019	0.1251	0.3504	0.2599	3
			0.2114	0.1365	0.218	0.2772	0.1569	1				0.1647	0.107	0.2025	0.372	0.1537	2				0.1803	0.1039	0.1178	0.3425	0.2555	3
			0.1241	0.0782	0.1184	0.458	0.2212	1				0.1355	0.0971	0.1589	0.3693	0.2392	2			Average	0.170164	0.127996	0.186011	0.319673	0.196151
			0.1124	0.0732	0.1266	0.4574	0.2306	1				0.1441	0.1043	0.1675	0.3476	0.2365	2			SD	0.0480601	0.041721	0.0314304	0.0563562	0.0500832
			0.1065	0.0758	0.1247	0.4579	0.2352	1				0.1432	0.1067	0.1659	0.3566	0.2275	2
			0.1307	0.0729	0.1085	0.422	0.2658	1				0.1389	0.1016	0.1722	0.3765	0.2108	2
			0.1031	0.067	0.1142	0.4209	0.2948	1			Average	0.165547	0.127524	0.201192	0.303898	0.201849
			0.1057	0.1191	0.2497	0.4324	0.0932	1			SD	0.0335943	0.0300628	0.0378281	0.0440651	0.0530981
			0.1065	0.1254	0.2488	0.4277	0.0916	1
			0.1141	0.1282	0.2403	0.4292	0.0882	1
			0.1112	0.1141	0.2517	0.4321	0.0909	1
			0.1007	0.1069	0.2633	0.4354	0.0937	1
		Average	0.15462	0.104927	0.177165	0.350862	0.212425
		SD	0.0526399	0.0306045	0.0632664	0.0577094	0.0875469

## Sheet: PDE F8
	Group mean relative amplitude/2min
		Ctrl (n=11)									Subacute Stroke (n=10)									Chronic Stroke (n=9)
		F8									F8									F8
			delta	theta	alpha	beta	gamma					delta	theta	alpha	beta	gamma					delta	theta	alpha	beta	gamma
			0.2409	0.1439	0.144	0.2723	0.199	1				0.2571	0.1582	0.1635	0.2293	0.1919	2				0.1574	0.1642	0.2523	0.2541	0.172	3
			0.2452	0.1478	0.1511	0.2882	0.1677	1				0.2067	0.1667	0.1718	0.2412	0.2136	2				0.17	0.1725	0.2335	0.2533	0.1707	3
			0.2308	0.1493	0.1387	0.288	0.1931	1				0.2252	0.1558	0.1662	0.2345	0.2182	2				0.1556	0.1661	0.2529	0.2503	0.175	3
			0.2048	0.1275	0.1217	0.287	0.2589	1				0.2428	0.1796	0.1959	0.2323	0.1495	2				0.1513	0.1797	0.2517	0.2429	0.1744	3
			0.194	0.1218	0.1164	0.2851	0.2827	1				0.2483	0.1744	0.2041	0.2263	0.1469	2				0.1473	0.1798	0.2595	0.2533	0.16	3
			0.2478	0.1419	0.124	0.2888	0.1976	1				0.1347	0.0871	0.1607	0.3744	0.243	2				0.1121	0.0679	0.1261	0.3542	0.3396	3
			0.219	0.1344	0.1275	0.311	0.208	1				0.1347	0.0798	0.1572	0.3747	0.2536	2				0.1463	0.0945	0.1594	0.3862	0.2136	3
			0.2157	0.1394	0.1328	0.3056	0.2065	1				0.1359	0.0774	0.1592	0.3622	0.2652	2				0.1602	0.0938	0.162	0.3911	0.193	3
			0.206	0.129	0.1392	0.3187	0.2071	1				0.1633	0.0906	0.1625	0.368	0.2156	2				0.1421	0.0843	0.1496	0.3835	0.2406	3
			0.2118	0.1349	0.1309	0.3164	0.2061	1				0.2248	0.0966	0.17	0.3335	0.1751	2				0.1331	0.0786	0.1317	0.3592	0.2974	3
			0.1547	0.112	0.2808	0.3293	0.1232	1				0.1837	0.151	0.2149	0.3062	0.1442	2				0.1697	0.1461	0.1813	0.2875	0.2155	3
			0.1396	0.1128	0.3051	0.3245	0.1181	1				0.1784	0.1628	0.2011	0.3083	0.1495	2				0.1712	0.1574	0.1952	0.2855	0.1906	3
			0.1534	0.1136	0.2735	0.3317	0.1278	1				0.1901	0.1487	0.2157	0.3046	0.1409	2				0.1998	0.1889	0.2161	0.2712	0.1241	3
			0.1439	0.1108	0.297	0.3303	0.118	1				0.1816	0.1506	0.1951	0.3238	0.1489	2				0.1942	0.2049	0.2085	0.2723	0.12	3
			0.1352	0.1144	0.3104	0.325	0.1149	1				0.1928	0.1613	0.206	0.305	0.1349	2				0.2024	0.1904	0.2096	0.2731	0.1246	3
			0.1087	0.0851	0.1141	0.4388	0.2533	1				0.2291	0.2168	0.2103	0.2382	0.1056	2				0.1006	0.086	0.1301	0.3026	0.3806	3
			0.1072	0.0801	0.1174	0.4438	0.2515	1				0.2373	0.2001	0.2231	0.2319	0.1077	2				0.0874	0.0739	0.1134	0.3141	0.4112	3
			0.1216	0.0943	0.1316	0.4472	0.2053	1				0.2263	0.214	0.2242	0.2397	0.0959	2				0.1185	0.0896	0.1485	0.3017	0.3418	3
			0.1225	0.105	0.1429	0.4512	0.1784	1				0.2735	0.2087	0.193	0.2255	0.0994	2				0.138	0.1189	0.1803	0.2885	0.2743	3
			0.1275	0.0873	0.1485	0.4617	0.1751	1				0.2381	0.2087	0.2236	0.2276	0.102	2				0.137	0.1146	0.1706	0.2951	0.2827	3
			0.1424	0.0886	0.126	0.3457	0.2973	1				0.2629	0.1802	0.1368	0.2111	0.209	2				0.0777	0.0713	0.1336	0.339	0.3784	3
			0.1553	0.0874	0.1118	0.3431	0.3024	1				0.2378	0.1639	0.1474	0.2149	0.236	2				0.0853	0.0683	0.1252	0.3377	0.3835	3
			0.1636	0.091	0.1145	0.3322	0.2987	1				0.2513	0.1647	0.1367	0.2142	0.2331	2				0.0858	0.0634	0.1285	0.3479	0.3745	3
			0.1352	0.0775	0.1156	0.3617	0.31	1				0.2453	0.1736	0.13	0.2142	0.2369	2				0.0836	0.0659	0.133	0.3421	0.3754	3
			0.1485	0.0759	0.1121	0.3483	0.3151	1				0.2444	0.1811	0.1332	0.2081	0.2331	2				0.0857	0.0698	0.123	0.3559	0.3656	3
			0.2582	0.1138	0.1543	0.2606	0.2131	1				0.1346	0.1016	0.1545	0.3069	0.3024	2				0.2137	0.1027	0.173	0.3106	0.1999	3
			0.249	0.1167	0.2221	0.2566	0.1555	1				0.1471	0.111	0.1944	0.3077	0.2399	2				0.1772	0.095	0.1675	0.3157	0.2446	3
			0.2512	0.1203	0.1974	0.2662	0.1649	1				0.1621	0.129	0.2029	0.3022	0.2038	2				0.1569	0.0874	0.1504	0.3215	0.2838	3
			0.2415	0.1253	0.2193	0.2592	0.1547	1				0.139	0.1123	0.2012	0.3062	0.2413	2				0.1573	0.0884	0.1575	0.3259	0.2709	3
			0.244	0.1323	0.2057	0.2654	0.1526	1				0.1317	0.1002	0.1748	0.316	0.2773	2				0.1875	0.1023	0.1745	0.3186	0.217	3
			0.1792	0.0941	0.2245	0.3538	0.1484	1				0.2222	0.0991	0.1914	0.3097	0.1776	2				0.2529	0.1402	0.2057	0.2386	0.1627	3
			0.1725	0.0907	0.2312	0.3639	0.1418	1				0.2039	0.1028	0.1996	0.3058	0.188	2				0.2459	0.1318	0.2138	0.2512	0.1573	3
			0.183	0.0879	0.225	0.3565	0.1477	1				0.1997	0.104	0.1995	0.3094	0.1874	2				0.2548	0.1359	0.1899	0.2549	0.1644	3
			0.1635	0.084	0.258	0.3601	0.1344	1				0.1647	0.0839	0.1361	0.2896	0.3257	2				0.2582	0.1318	0.1626	0.2491	0.1983	3
			0.166	0.0925	0.2514	0.3456	0.1446	1				0.195	0.1005	0.1741	0.2981	0.2323	2				0.2574	0.1367	0.2075	0.2402	0.1583	3
			0.1654	0.0992	0.1323	0.4063	0.1967	1				0.1379	0.118	0.2649	0.2695	0.2098	2				0.1482	0.1021	0.214	0.3937	0.1419	3
			0.1503	0.0918	0.1235	0.3992	0.2351	1				0.1318	0.1402	0.2681	0.2651	0.1949	2				0.1328	0.105	0.2216	0.3964	0.1441	3
			0.1667	0.0917	0.129	0.4	0.2126	1				0.154	0.1168	0.2454	0.2704	0.2134	2				0.1337	0.1058	0.2253	0.3882	0.1471	3
			0.1488	0.0969	0.1176	0.3894	0.2473	1				0.109	0.1004	0.2092	0.2778	0.3037	2				0.1546	0.1101	0.2157	0.3848	0.1349	3
			0.1616	0.0977	0.1378	0.4197	0.1832	1				0.1241	0.0979	0.2143	0.2925	0.2712	2				0.1408	0.1074	0.2111	0.4001	0.1407	3
			0.2465	0.1164	0.1861	0.2942	0.1567	1				0.1702	0.1022	0.2326	0.3735	0.1215	2				0.2241	0.124	0.1251	0.3465	0.1803	3
			0.2061	0.1373	0.2124	0.2818	0.1625	1				0.1785	0.0947	0.2319	0.3751	0.1197	2				0.2398	0.132	0.126	0.3181	0.1841	3
			0.2093	0.1653	0.2216	0.2758	0.128	1				0.1818	0.0929	0.2261	0.3682	0.1309	2				0.2481	0.1284	0.1193	0.3125	0.1917	3
			0.2482	0.1272	0.1655	0.2854	0.1737	1				0.1677	0.0961	0.2335	0.3758	0.127	2				0.232	0.1295	0.1285	0.321	0.189	3
			0.2039	0.1357	0.2152	0.2936	0.1517	1				0.1574	0.0992	0.2215	0.3792	0.1427	2				0.2492	0.1288	0.119	0.3178	0.1851	3
			0.1312	0.0826	0.1445	0.465	0.1767	1				0.1405	0.1023	0.1361	0.3961	0.225	2			Average	0.166164	0.118136	0.175191	0.314393	0.226116
			0.1294	0.0852	0.1416	0.4787	0.1651	1				0.1376	0.1029	0.1515	0.3885	0.2195	2			SD	0.0541731	0.0380489	0.0434265	0.049512	0.0859899
			0.1254	0.0848	0.1534	0.4769	0.1594	1				0.1444	0.1034	0.1443	0.387	0.2209	2
			0.1286	0.0854	0.1425	0.4629	0.1806	1				0.1377	0.0919	0.1383	0.4002	0.2318	2
			0.0863	0.06	0.1165	0.3846	0.3526	1			Average	0.186096	0.131749	0.188743	0.298371	0.195049
			0.0916	0.1055	0.2571	0.4495	0.0963	1			SD	0.0453148	0.0409906	0.0363428	0.0598569	0.058721
			0.0871	0.1168	0.2562	0.4447	0.0951	1
			0.0884	0.1163	0.2459	0.4539	0.0955	1
			0.0996	0.0956	0.2557	0.4527	0.0964	1
			0.0969	0.0942	0.2653	0.4503	0.0933	1
		Average	0.170085	0.108162	0.17884	0.356875	0.186036
		SD	0.0513052	0.022894	0.0610065	0.0700756	0.0631621

## Sheet: PDE P3
	Group mean relative amplitude/2min									Group mean relative amplitude/2min
		Ctrl (n=11)									Subacute Stroke (n=10)									Chronic Stroke (n=9)
		P3									P3									P3
			delta	theta	alpha	beta	gamma					delta	theta	alpha	beta	gamma					delta	theta	alpha	beta	gamma
			0.1954	0.1327	0.2155	0.3289	0.1275	1				0.1731	0.1686	0.2834	0.2525	0.1224	2				0.1439	0.1585	0.2944	0.2719	0.1314	3
			0.183	0.1332	0.2138	0.3465	0.1234	1				0.1734	0.1678	0.2688	0.2498	0.1402	2				0.1286	0.1684	0.3193	0.2639	0.1198	3
			0.1951	0.1347	0.1908	0.3401	0.1393	1				0.164	0.157	0.28	0.2436	0.1555	2				0.1333	0.1682	0.3225	0.259	0.1169	3
			0.1809	0.1217	0.1735	0.3274	0.1964	1				0.1744	0.1787	0.2791	0.2482	0.1196	2				0.1239	0.1654	0.3301	0.2616	0.119	3
			0.1601	0.1145	0.169	0.3242	0.2321	1				0.1795	0.1744	0.3096	0.2397	0.0967	2				0.1272	0.1713	0.3239	0.2616	0.1161	3
			0.1991	0.1073	0.1296	0.3043	0.2597	1				0.1115	0.0979	0.2838	0.3362	0.1706	2				0.1273	0.0929	0.233	0.382	0.1649	3
			0.2017	0.1172	0.136	0.3121	0.2329	1				0.1132	0.0926	0.2732	0.3563	0.1647	2				0.1373	0.0945	0.2268	0.3866	0.1549	3
			0.1873	0.1238	0.159	0.3143	0.2155	1				0.1211	0.0936	0.2762	0.3519	0.1572	2				0.1379	0.0891	0.2223	0.3869	0.1637	3
			0.1941	0.12	0.1629	0.321	0.202	1				0.1255	0.0975	0.2785	0.3524	0.1461	2				0.1323	0.0914	0.2349	0.3854	0.156	3
			0.1806	0.1229	0.1641	0.3226	0.2097	1				0.175	0.0989	0.286	0.3268	0.1133	2				0.1377	0.0906	0.2274	0.3804	0.1639	3
			0.1011	0.0884	0.3454	0.3622	0.1029	1				0.1717	0.1345	0.2667	0.3141	0.113	2				0.1319	0.1479	0.2739	0.328	0.1183	3
			0.0998	0.0909	0.3523	0.356	0.101	1				0.1716	0.1387	0.2564	0.3175	0.1158	2				0.1328	0.155	0.2704	0.3194	0.1224	3
			0.1026	0.0849	0.3472	0.3552	0.1101	1				0.1691	0.1291	0.2819	0.3107	0.1092	2				0.1336	0.1647	0.2684	0.3149	0.1184	3
			0.1037	0.0943	0.3394	0.3594	0.1032	1				0.1506	0.1394	0.2603	0.3246	0.1251	2				0.1534	0.1706	0.2527	0.3172	0.1062	3
			0.099	0.0905	0.3609	0.3473	0.1022	1				0.1545	0.1584	0.2367	0.3265	0.124	2				0.1572	0.1729	0.2526	0.3097	0.1076	3
			0.0848	0.0876	0.1128	0.5503	0.1645	1				0.1482	0.1634	0.2845	0.3008	0.1031	2				0.1409	0.1053	0.1916	0.3728	0.1894	3
			0.0858	0.0778	0.1096	0.5475	0.1793	1				0.1559	0.1683	0.2696	0.2918	0.1144	2				0.1352	0.1	0.1949	0.3663	0.2036	3
			0.0939	0.0741	0.1102	0.5562	0.1656	1				0.1579	0.1688	0.2835	0.2799	0.1098	2				0.1502	0.1047	0.1884	0.3595	0.1971	3
			0.0842	0.0859	0.1207	0.5457	0.1636	1				0.1674	0.1727	0.26	0.2843	0.1155	2				0.1469	0.1119	0.2058	0.3704	0.165	3
			0.0898	0.0761	0.1172	0.5474	0.1695	1				0.1559	0.1662	0.2769	0.287	0.114	2				0.1507	0.1113	0.2019	0.372	0.1642	3
			0.1252	0.0938	0.197	0.4108	0.1732	1				0.1278	0.1372	0.2962	0.2482	0.1906	2				0.0798	0.0766	0.2904	0.3937	0.1595	3
			0.1365	0.0964	0.1814	0.4053	0.1804	1				0.1188	0.1477	0.309	0.2422	0.1823	2				0.0849	0.0773	0.2652	0.407	0.1657	3
			0.1227	0.0931	0.1884	0.4135	0.1823	1				0.1467	0.1511	0.2535	0.2566	0.192	2				0.0781	0.0741	0.2623	0.4054	0.1802	3
			0.12	0.093	0.1876	0.428	0.1714	1				0.1402	0.1455	0.2422	0.2608	0.2113	2				0.0791	0.0797	0.2722	0.3911	0.1779	3
			0.1212	0.092	0.1993	0.4038	0.1838	1				0.1265	0.1557	0.2676	0.2524	0.1978	2				0.0873	0.0789	0.2705	0.4	0.1633	3
			0.172	0.1112	0.3	0.291	0.1258	1				0.1071	0.1044	0.266	0.3384	0.1841	2				0.136	0.0857	0.299	0.3091	0.1702	3
			0.1328	0.1083	0.3937	0.2655	0.0997	1				0.0979	0.1012	0.2906	0.3456	0.1647	2				0.1357	0.0873	0.2997	0.2976	0.1798	3
			0.1614	0.1086	0.3313	0.2746	0.1241	1				0.1052	0.1112	0.2971	0.3318	0.1548	2				0.124	0.0911	0.3073	0.2955	0.1821	3
			0.1555	0.1068	0.3445	0.2773	0.1159	1				0.1013	0.1074	0.2933	0.3374	0.1605	2				0.1186	0.0857	0.2929	0.3084	0.1944	3
			0.1554	0.1183	0.3249	0.2785	0.1228	1				0.0994	0.1003	0.3114	0.3353	0.1536	2				0.1226	0.0851	0.3114	0.2979	0.1829	3
			0.1129	0.0831	0.3766	0.3192	0.1083	1				0.0981	0.0924	0.3454	0.3202	0.1439	2				0.1792	0.1023	0.3565	0.2464	0.1156	3
			0.1108	0.0819	0.3665	0.3352	0.1056	1				0.0935	0.0965	0.342	0.3202	0.1478	2				0.1787	0.1153	0.3467	0.2475	0.1119	3
			0.1116	0.0904	0.3521	0.3303	0.1157	1				0.0996	0.0983	0.3313	0.3251	0.1458	2				0.206	0.1156	0.2863	0.2634	0.1288	3
			0.0941	0.0883	0.3728	0.3323	0.1125	1				0.1069	0.0924	0.3153	0.3103	0.1751	2				0.2237	0.1224	0.2569	0.253	0.144	3
			0.1025	0.0881	0.3639	0.3203	0.1252	1				0.1104	0.093	0.3491	0.303	0.1445	2				0.1788	0.1139	0.3387	0.2508	0.1177	3
			0.1215	0.0714	0.109	0.502	0.1961	1				0.1009	0.1143	0.3816	0.2547	0.1486	2				0.1252	0.0968	0.2865	0.3767	0.1148	3
			0.1082	0.0691	0.1159	0.4904	0.2164	1				0.0981	0.1179	0.394	0.2495	0.1405	2				0.1148	0.0917	0.2963	0.381	0.1161	3
			0.1162	0.0733	0.1132	0.4944	0.2029	1				0.1051	0.1065	0.3715	0.2566	0.1602	2				0.1095	0.0868	0.3081	0.3766	0.119	3
			0.1104	0.07	0.1093	0.4827	0.2276	1				0.0938	0.1152	0.3638	0.2514	0.1758	2				0.1198	0.0942	0.3002	0.3734	0.1124	3
			0.1185	0.0732	0.1154	0.5072	0.1856	1				0.1071	0.1082	0.3636	0.2681	0.153	2				0.1148	0.0924	0.3086	0.3708	0.1134	3
			0.1297	0.1068	0.2751	0.3031	0.1853	1				0.1199	0.1098	0.3302	0.349	0.0911	2				0.1962	0.1071	0.1319	0.4004	0.1644	3
			0.1483	0.1358	0.2585	0.2936	0.1638	1				0.1224	0.1109	0.3276	0.3477	0.0914	2				0.1968	0.1077	0.1277	0.3924	0.1754	3
			0.1638	0.1577	0.2492	0.2828	0.1465	1				0.1344	0.1082	0.3302	0.3355	0.0918	2				0.2155	0.1069	0.121	0.3754	0.1813	3
			0.1754	0.1148	0.211	0.3137	0.1851	1				0.126	0.1078	0.3155	0.3541	0.0966	2				0.2192	0.1093	0.1213	0.3741	0.1761	3
			0.1375	0.1279	0.2817	0.298	0.1549	1				0.1249	0.1109	0.2933	0.3648	0.1062	2				0.2241	0.113	0.1237	0.3766	0.1626	3
			0.1105	0.0716	0.1197	0.5387	0.1595	1				0.1142	0.0984	0.1845	0.4567	0.1462	2			Average	0.142458	0.111811	0.258144	0.338527	0.149073
			0.0942	0.0726	0.127	0.5546	0.1516	1				0.1252	0.1055	0.1817	0.4348	0.1528	2			SD	0.0380463	0.030792	0.0633514	0.0535983	0.0298339
			0.0962	0.0703	0.1328	0.5487	0.152	1				0.1253	0.1066	0.1846	0.4341	0.1494	2
			0.1064	0.0735	0.1198	0.5436	0.1567	1				0.1208	0.0953	0.1728	0.4624	0.1487	2
			0.0904	0.0697	0.1274	0.5289	0.1837	1			Average	0.130837	0.124822	0.289796	0.313092	0.141455
			0.0561	0.0717	0.2635	0.5094	0.0992	1			SD	0.0271851	0.0285152	0.0491009	0.0558685	0.0305836
			0.0601	0.067	0.2541	0.5169	0.1018	1
			0.0602	0.0725	0.2591	0.5091	0.099	1
			0.0606	0.0749	0.2589	0.5068	0.0989	1
			0.0624	0.0727	0.2839	0.4838	0.0972	1
		Average	0.125149	0.0954236	0.223535	0.401138	0.154744
		SD	0.0404459	0.022396	0.0942397	0.100013	0.0432957

## Sheet: PDE P4
	Group mean relative amplitude/2min									Group mean relative amplitude/2min
		Ctrl (n=11)									Subacute Stroke (n=10)									Chronic Stroke (n=9)
		P4									P4									P4
			delta	theta	alpha	beta	gamma					delta	theta	alpha	beta	gamma					delta	theta	alpha	beta	gamma
			0.1792	0.132	0.2266	0.3359	0.1263	1				0.1763	0.1699	0.2836	0.2502	0.12	2				0.1324	0.152	0.3188	0.2624	0.1344	3
			0.1716	0.1365	0.2256	0.3423	0.124	1				0.1685	0.1738	0.2608	0.2532	0.1437	2				0.127	0.1659	0.3321	0.2598	0.1152	3
			0.1759	0.137	0.1965	0.3508	0.1397	1				0.1798	0.1676	0.238	0.2438	0.1708	2				0.1326	0.1611	0.3151	0.2667	0.1244	3
			0.1731	0.1213	0.1802	0.3276	0.1978	1				0.1728	0.1682	0.2628	0.2521	0.1441	2				0.1205	0.1657	0.3195	0.2687	0.1255	3
			0.1513	0.116	0.1819	0.322	0.2288	1				0.1878	0.1824	0.2784	0.2444	0.1071	2				0.1321	0.1737	0.3078	0.2693	0.1172	3
			0.2008	0.1091	0.1208	0.3295	0.2397	1				0.1151	0.0952	0.2549	0.3636	0.1712	2				0.1069	0.093	0.2428	0.3748	0.1824	3
			0.2134	0.1187	0.1244	0.3305	0.2131	1				0.1115	0.0927	0.2497	0.3732	0.1729	2				0.1117	0.0914	0.2312	0.3939	0.1717	3
			0.1875	0.1163	0.1453	0.3448	0.2061	1				0.1068	0.0917	0.2582	0.3704	0.1728	2				0.1153	0.0908	0.2279	0.3863	0.1796	3
			0.19	0.1226	0.1389	0.3579	0.1906	1				0.1234	0.0934	0.2577	0.3617	0.1638	2				0.1108	0.0915	0.2443	0.3832	0.1702	3
			0.1818	0.1189	0.151	0.3535	0.1947	1				0.1748	0.1021	0.2706	0.3375	0.115	2				0.1038	0.0895	0.2502	0.3742	0.1823	3
			0.0986	0.0796	0.3842	0.3435	0.0941	1				0.1477	0.1333	0.2435	0.3528	0.1227	2				0.1207	0.1435	0.2615	0.3519	0.1224	3
			0.0943	0.0791	0.3858	0.3465	0.0943	1				0.15	0.1367	0.2342	0.3497	0.1295	2				0.1213	0.1458	0.263	0.3385	0.1313	3
			0.1025	0.0755	0.3799	0.3476	0.0945	1				0.1461	0.1332	0.2423	0.3554	0.1231	2				0.1277	0.1635	0.2629	0.3301	0.1157	3
			0.0953	0.0825	0.3722	0.3567	0.0933	1				0.1409	0.1345	0.2356	0.3559	0.1332	2				0.141	0.1662	0.2512	0.3299	0.1117	3
			0.0947	0.0853	0.3708	0.3564	0.0928	1				0.1519	0.1446	0.2336	0.3426	0.1274	2				0.1458	0.1622	0.2504	0.3265	0.1152	3
			0.0725	0.0576	0.1033	0.5183	0.2482	1				0.1614	0.202	0.3022	0.2347	0.0996	2				0.1167	0.105	0.2459	0.3356	0.1968	3
			0.0643	0.056	0.0929	0.5029	0.2838	1				0.1581	0.2041	0.3027	0.2289	0.1062	2				0.1112	0.1061	0.2435	0.3371	0.202	3
			0.0743	0.0549	0.0906	0.4919	0.2884	1				0.1496	0.208	0.3012	0.2377	0.1035	2				0.1177	0.1012	0.2352	0.3431	0.2028	3
			0.0674	0.0612	0.0964	0.4701	0.3049	1				0.1691	0.202	0.2855	0.2367	0.1067	2				0.122	0.11	0.2597	0.3344	0.1739	3
			0.0657	0.0558	0.0924	0.4863	0.2998	1				0.1576	0.1986	0.308	0.2288	0.1071	2				0.1209	0.1114	0.2414	0.3492	0.177	3
			0.1581	0.0908	0.198	0.3826	0.1705	1				0.2383	0.1578	0.187	0.2428	0.1741	2				0.0866	0.0852	0.3051	0.3616	0.1615	3
			0.136	0.0939	0.192	0.3888	0.1893	1				0.2222	0.1547	0.1936	0.2437	0.1858	2				0.0897	0.0816	0.2865	0.3722	0.1699	3
			0.1481	0.0964	0.1928	0.3763	0.1864	1				0.2311	0.1605	0.1832	0.2377	0.1875	2				0.091	0.089	0.2985	0.3816	0.14	3
			0.1212	0.0837	0.2069	0.4053	0.1829	1				0.2276	0.1525	0.1779	0.2452	0.1967	2				0.0935	0.0947	0.3238	0.354	0.1341	3
			0.132	0.0879	0.192	0.395	0.1932	1				0.2044	0.162	0.1827	0.2479	0.2031	2				0.108	0.0955	0.3151	0.3627	0.1186	3
			0.1696	0.1101	0.3015	0.2941	0.1247	1				0.1476	0.1206	0.3254	0.2762	0.1302	2				0.1165	0.0775	0.2022	0.3394	0.2643	3
			0.1288	0.1096	0.3941	0.2715	0.096	1				0.1408	0.1279	0.3289	0.2933	0.109	2				0.1139	0.0749	0.1993	0.3496	0.2623	3
			0.1521	0.1066	0.3416	0.2816	0.1182	1				0.1454	0.1308	0.3279	0.2877	0.1081	2				0.1096	0.0744	0.193	0.3503	0.2727	3
			0.1406	0.1041	0.3713	0.2783	0.1057	1				0.1415	0.1258	0.3311	0.2899	0.1116	2				0.1081	0.0769	0.2043	0.345	0.2657	3
			0.1564	0.1139	0.3308	0.2808	0.1181	1				0.1369	0.1261	0.3202	0.2981	0.1187	2				0.112	0.0715	0.2165	0.3361	0.2638	3
			0.1102	0.0849	0.4212	0.2846	0.0991	1				0.1061	0.0899	0.387	0.3019	0.1151	2				0.1575	0.1133	0.356	0.2443	0.1289	3
			0.1059	0.0854	0.4329	0.2836	0.0922	1				0.0865	0.0914	0.3902	0.3084	0.1236	2				0.165	0.1158	0.3462	0.2567	0.1164	3
			0.1071	0.0893	0.4103	0.2928	0.1005	1				0.0893	0.0898	0.3826	0.3102	0.1281	2				0.1943	0.1132	0.2988	0.2588	0.1349	3
			0.0924	0.0942	0.4364	0.2828	0.0941	1				0.1071	0.087	0.3587	0.3075	0.1396	2				0.1794	0.1123	0.2867	0.257	0.1646	3
			0.1012	0.0924	0.4353	0.274	0.0971	1				0.098	0.0942	0.3821	0.3003	0.1254	2				0.1686	0.1209	0.3501	0.2407	0.1197	3
			0.1314	0.0752	0.1192	0.4368	0.2375	1				0.1199	0.1094	0.3738	0.2515	0.1455	2				0.1225	0.1107	0.3082	0.3461	0.1126	3
			0.1252	0.0768	0.116	0.4344	0.2476	1				0.1191	0.1167	0.3762	0.2534	0.1347	2				0.1172	0.1063	0.3114	0.3485	0.1166	3
			0.1377	0.0775	0.1219	0.4449	0.2181	1				0.1283	0.1077	0.3477	0.2546	0.1617	2				0.1272	0.1036	0.3034	0.3419	0.1239	3
			0.1261	0.0711	0.1168	0.4269	0.2591	1				0.1069	0.1064	0.3349	0.2546	0.1973	2				0.1256	0.1108	0.3115	0.341	0.1111	3
			0.1354	0.0843	0.1281	0.4572	0.195	1				0.1217	0.1067	0.3481	0.2597	0.1638	2				0.1193	0.1128	0.3113	0.3458	0.1108	3
			0.1476	0.1007	0.3006	0.2875	0.1636	1				0.1361	0.1218	0.3593	0.2974	0.0853	2				0.1773	0.1023	0.1561	0.4214	0.1429	3
			0.1556	0.1187	0.2719	0.289	0.1648	1				0.1363	0.127	0.3595	0.2927	0.0844	2				0.1894	0.1078	0.1525	0.3956	0.1547	3
			0.176	0.1531	0.2623	0.279	0.1296	1				0.1372	0.114	0.3724	0.2929	0.0835	2				0.2092	0.1151	0.1368	0.3821	0.1568	3
			0.1655	0.108	0.2328	0.3079	0.1857	1				0.1324	0.1255	0.3613	0.2942	0.0866	2				0.1982	0.1115	0.1545	0.3802	0.1556	3
			0.126	0.1167	0.3178	0.2859	0.1536	1				0.1286	0.1154	0.3328	0.3304	0.0929	2				0.2128	0.1129	0.1406	0.3814	0.1523	3
			0.1123	0.0677	0.1131	0.5515	0.1554	1				0.1094	0.0943	0.1863	0.4675	0.1425	2			Average	0.131789	0.112889	0.261618	0.335769	0.15792
			0.1013	0.0698	0.1181	0.5549	0.1559	1				0.1178	0.0898	0.1883	0.4626	0.1415	2			SD	0.0323116	0.028645	0.0586563	0.0466297	0.0469595
			0.0967	0.0669	0.1114	0.5711	0.154	1				0.1184	0.0887	0.2068	0.4476	0.1386	2
			0.1191	0.07	0.1074	0.5448	0.1587	1				0.1076	0.0852	0.1944	0.4713	0.1414	2
			0.0963	0.0643	0.1123	0.5447	0.1823	1			Average	0.144729	0.13089	0.287833	0.301929	0.134627
			0.0634	0.0759	0.2657	0.4903	0.1047	1			SD	0.0365204	0.0363454	0.0663149	0.0649125	0.0318189
			0.0621	0.0746	0.2717	0.488	0.1036	1
			0.0603	0.0765	0.2639	0.4954	0.1039	1
			0.0643	0.0726	0.2598	0.4961	0.1071	1
			0.0612	0.0738	0.2859	0.4757	0.1033	1
		Average	0.125044	0.0918782	0.232973	0.386347	0.163753
		SD	0.041232	0.0235356	0.11224	0.0916131	0.0615663

## Sheet: PDE T5
	Group mean relative amplitude/2min
		Ctrl (n=11)									Subacute Stroke (n=10)									Chronic Stroke (n=9)
		T5									T5									T5
			delta	theta	alpha	beta	gamma					delta	theta	alpha	beta	gamma					delta	theta	alpha	beta	gamma
			0.1771	0.1447	0.1981	0.3206	0.1595	1				0.207	0.1866	0.2169	0.2547	0.1349	2				0.1522	0.1768	0.2435	0.2855	0.142	3
			0.1721	0.1495	0.1977	0.3379	0.1429	1				0.1945	0.1795	0.2201	0.2584	0.1474	2				0.1498	0.1814	0.2471	0.2857	0.136	3
			0.1702	0.1542	0.1867	0.3323	0.1566	1				0.1837	0.1727	0.2296	0.2471	0.167	2				0.1477	0.1879	0.2508	0.2801	0.1334	3
			0.1518	0.1258	0.1671	0.3215	0.2338	1				0.1964	0.1895	0.2219	0.2551	0.1372	2				0.1424	0.1841	0.2427	0.2876	0.1431	3
			0.1357	0.1254	0.1685	0.322	0.2484	1				0.2022	0.1913	0.2541	0.243	0.1095	2				0.1394	0.2021	0.235	0.2828	0.1407	3
			0.1992	0.1203	0.1383	0.3121	0.2301	1				0.121	0.096	0.2229	0.3609	0.1992	2				0.1142	0.0962	0.1886	0.3849	0.2161	3
			0.1989	0.1271	0.139	0.3311	0.2039	1				0.1262	0.095	0.2119	0.3711	0.1958	2				0.1265	0.0979	0.1841	0.3887	0.2028	3
			0.1869	0.1322	0.1535	0.3308	0.1966	1				0.1204	0.0958	0.2262	0.3648	0.1928	2				0.1416	0.098	0.1823	0.3817	0.1964	3
			0.1916	0.1267	0.1558	0.3372	0.1888	1				0.1363	0.0983	0.2218	0.3682	0.1754	2				0.135	0.1079	0.1996	0.3859	0.1716	3
			0.1867	0.1322	0.1543	0.3349	0.1919	1				0.189	0.1064	0.2246	0.344	0.136	2				0.1357	0.1023	0.1839	0.3751	0.203	3
			0.1248	0.1106	0.288	0.3597	0.1169	1				0.1739	0.1524	0.2423	0.2998	0.1315	2				0.1336	0.1697	0.2667	0.2925	0.1375	3
			0.1119	0.101	0.3002	0.3645	0.1225	1				0.1625	0.1561	0.2395	0.2974	0.1445	2				0.1306	0.1689	0.272	0.2866	0.1419	3
			0.1217	0.0991	0.2788	0.3638	0.1366	1				0.1708	0.1448	0.2524	0.2949	0.1371	2				0.1403	0.1793	0.2719	0.2808	0.1277	3
			0.1118	0.1029	0.2934	0.3642	0.1276	1				0.151	0.141	0.2204	0.3048	0.1829	2				0.1486	0.1887	0.2676	0.2789	0.1162	3
			0.1063	0.1032	0.2993	0.3577	0.1335	1				0.1635	0.1578	0.2143	0.3062	0.1582	2				0.1583	0.183	0.2587	0.2777	0.1222	3
			0.0827	0.0748	0.1163	0.4588	0.2674	1				0.1621	0.1687	0.2554	0.2954	0.1184	2				0.0895	0.0732	0.1268	0.3477	0.3628	3
			0.0881	0.078	0.1157	0.4647	0.2535	1				0.1629	0.17	0.2575	0.2839	0.1257	2				0.0833	0.0649	0.1164	0.3618	0.3737	3
			0.1028	0.0825	0.1286	0.4912	0.195	1				0.1582	0.1659	0.2722	0.2768	0.1269	2				0.09	0.0616	0.1138	0.3538	0.3808	3
			0.1014	0.092	0.1515	0.4915	0.1636	1				0.1697	0.1732	0.2466	0.2826	0.1279	2				0.122	0.0981	0.1604	0.3444	0.2751	3
			0.1071	0.0863	0.1504	0.4909	0.1653	1				0.1565	0.1619	0.2761	0.2773	0.1283	2				0.1278	0.1042	0.1649	0.3427	0.2603	3
			0.0979	0.0738	0.1502	0.3703	0.3077	1				0.1358	0.1186	0.1814	0.2739	0.2903	2				0.0999	0.0943	0.2622	0.3645	0.1791	3
			0.1055	0.0741	0.1385	0.3648	0.317	1				0.1276	0.1301	0.1878	0.2732	0.2812	2				0.1028	0.0832	0.2552	0.3797	0.1792	3
			0.0918	0.0729	0.1436	0.3762	0.3155	1				0.1515	0.1338	0.1619	0.2695	0.2833	2				0.1016	0.0903	0.2497	0.3751	0.1832	3
			0.0936	0.0728	0.146	0.3793	0.3083	1				0.1286	0.1318	0.1639	0.2775	0.2982	2				0.1017	0.0917	0.2555	0.3713	0.1798	3
			0.0906	0.0741	0.1515	0.3691	0.3147	1				0.1243	0.1391	0.1762	0.275	0.2854	2				0.0992	0.0889	0.2463	0.3753	0.1903	3
			0.1692	0.1214	0.2753	0.2819	0.1522	1				0.1172	0.1001	0.2153	0.3283	0.2391	2				0.1543	0.0891	0.2694	0.3069	0.1803	3
			0.1392	0.1291	0.3479	0.2588	0.1251	1				0.106	0.1008	0.2263	0.3366	0.2303	2				0.1405	0.0919	0.2732	0.3024	0.1921	3
			0.1581	0.1225	0.2992	0.2678	0.1524	1				0.1188	0.1083	0.2237	0.3248	0.2244	2				0.1286	0.0937	0.2833	0.2994	0.1951	3
			0.1481	0.1208	0.3081	0.2746	0.1485	1				0.1111	0.1047	0.2254	0.3324	0.2265	2				0.124	0.0896	0.2671	0.3138	0.2054	3
			0.1488	0.1311	0.3014	0.2675	0.1513	1				0.1002	0.0981	0.2303	0.3371	0.2344	2				0.126	0.0883	0.2901	0.3016	0.194	3
			0.1157	0.0943	0.3248	0.3329	0.1322	1				0.1263	0.0936	0.2705	0.3056	0.204	2				0.2047	0.1412	0.2862	0.2367	0.1312	3
			0.1162	0.0905	0.3131	0.3538	0.1264	1				0.1201	0.1048	0.2796	0.303	0.1926	2				0.203	0.1495	0.2852	0.2461	0.1162	3
			0.1178	0.0982	0.3075	0.3432	0.1334	1				0.1236	0.1024	0.2777	0.3085	0.1877	2				0.228	0.1364	0.2423	0.2591	0.1342	3
			0.1078	0.0985	0.3239	0.3431	0.1267	1				0.1536	0.1123	0.275	0.2872	0.1719	2				0.2201	0.1267	0.2351	0.248	0.1701	3
			0.109	0.0989	0.3329	0.3296	0.1296	1				0.1607	0.1078	0.2775	0.2891	0.1648	2				0.2024	0.1492	0.2808	0.239	0.1286	3
			0.1279	0.0826	0.1275	0.4346	0.2273	1				0.1101	0.1459	0.3025	0.2651	0.1764	2				0.1198	0.1002	0.2555	0.3467	0.1777	3
			0.1162	0.0781	0.1277	0.4315	0.2466	1				0.1124	0.1537	0.3117	0.2563	0.1659	2				0.0883	0.093	0.2745	0.3592	0.185	3
			0.13	0.0793	0.1256	0.4336	0.2315	1				0.1185	0.131	0.2875	0.2666	0.1963	2				0.0974	0.0859	0.2692	0.3481	0.1994	3
			0.111	0.0755	0.1187	0.4237	0.2711	1				0.1054	0.1353	0.2647	0.2663	0.2283	2				0.1026	0.1022	0.2806	0.3455	0.169	3
			0.1241	0.0823	0.1327	0.4455	0.2154	1				0.1109	0.1268	0.2771	0.2822	0.203	2				0.1003	0.0914	0.2916	0.3502	0.1665	3
			0.1317	0.1289	0.277	0.2913	0.1711	1				0.1205	0.1265	0.2754	0.3626	0.1149	2				0.1793	0.1144	0.1401	0.4184	0.1479	3
			0.1455	0.1552	0.261	0.2801	0.1581	1				0.1211	0.1385	0.2676	0.3573	0.1155	2				0.1872	0.1081	0.1471	0.397	0.1605	3
			0.1628	0.1807	0.2603	0.269	0.1272	1				0.1316	0.1334	0.2726	0.3457	0.1167	2				0.1872	0.1079	0.1375	0.3879	0.1795	3
			0.1705	0.1288	0.2101	0.2983	0.1924	1				0.1135	0.1317	0.2856	0.3528	0.1165	2				0.1806	0.1166	0.141	0.3855	0.1763	3
			0.1321	0.1384	0.2818	0.2882	0.1595	1				0.123	0.1247	0.2711	0.3587	0.1226	2				0.1954	0.1152	0.1399	0.3799	0.1696	3
			0.1122	0.0835	0.141	0.5075	0.1558	1				0.1277	0.1046	0.1964	0.4231	0.1482	2			Average	0.139631	0.119224	0.227453	0.329827	0.183856
			0.1207	0.0783	0.1436	0.5094	0.148	1				0.1321	0.1061	0.1948	0.4153	0.1517	2			SD	0.0380359	0.0387735	0.0556878	0.0499835	0.0613297
			0.1141	0.0809	0.1488	0.5129	0.1433	1				0.1386	0.1103	0.1892	0.4166	0.1454	2
			0.1227	0.0809	0.1432	0.4997	0.1534	1				0.1361	0.1037	0.1825	0.4344	0.1433	2
			0.1089	0.0766	0.1414	0.4974	0.1757	1			Average	0.141116	0.131865	0.238324	0.312471	0.176233
			0.0863	0.1027	0.2804	0.4374	0.0932	1			SD	0.028272	0.0289374	0.037273	0.0491321	0.0525974
			0.0871	0.101	0.284	0.4347	0.0932	1
			0.0865	0.1109	0.2794	0.4341	0.0891	1
			0.0827	0.1031	0.2822	0.4383	0.0938	1
			0.0815	0.0998	0.3094	0.4214	0.0879	1
		Average	0.127138	0.105255	0.213107	0.376162	0.178345
		SD	0.0328623	0.0260853	0.0772052	0.0747027	0.0629542

## Sheet: PDE T6
	Group mean relative amplitude/2min
		Ctrl (n=11)									Subacute Stroke (n=10)									Chronic Stroke (n=9)
		T6									T6									T6
			delta	theta	alpha	beta	gamma					delta	theta	alpha	beta	gamma					delta	theta	alpha	beta	gamma
			0.1698	0.1479	0.2257	0.3151	0.1415	1				0.1973	0.181	0.2263	0.2605	0.135	2				0.1476	0.1638	0.295	0.2629	0.1308	3
			0.1632	0.1481	0.2234	0.3307	0.1346	1				0.1914	0.179	0.2128	0.2635	0.1533	2				0.149	0.1747	0.2964	0.2626	0.1172	3
			0.1653	0.1558	0.1993	0.3293	0.1503	1				0.1753	0.1741	0.2153	0.2548	0.1805	2				0.154	0.1738	0.2778	0.2685	0.1258	3
			0.1597	0.1278	0.1786	0.31	0.2239	1				0.1833	0.1837	0.2235	0.2635	0.146	2				0.1443	0.1833	0.2763	0.2689	0.1273	3
			0.1308	0.1219	0.1802	0.3149	0.2522	1				0.2007	0.1912	0.2488	0.2469	0.1123	2				0.1523	0.1823	0.2784	0.265	0.122	3
			0.208	0.129	0.1291	0.3204	0.2135	1				0.107	0.0954	0.2021	0.3548	0.2406	2				0.0992	0.0948	0.21	0.3682	0.2279	3
			0.1854	0.1276	0.1311	0.3341	0.2218	1				0.1058	0.087	0.204	0.3662	0.237	2				0.1042	0.0976	0.2011	0.383	0.2142	3
			0.1773	0.1263	0.1402	0.3353	0.221	1				0.1053	0.0875	0.2149	0.3571	0.2353	2				0.1014	0.0875	0.1894	0.3728	0.2489	3
			0.1771	0.1289	0.1457	0.3424	0.2058	1				0.1035	0.0879	0.2114	0.3605	0.2367	2				0.1066	0.0938	0.2014	0.3713	0.2269	3
			0.1825	0.1359	0.1462	0.3353	0.2001	1				0.1547	0.1043	0.2441	0.3537	0.1432	2				0.0993	0.0879	0.2049	0.3631	0.2448	3
			0.1101	0.097	0.2831	0.3529	0.1568	1				0.1442	0.146	0.2624	0.3211	0.1263	2				0.115	0.1428	0.2526	0.315	0.1746	3
			0.0965	0.0947	0.3026	0.3415	0.1646	1				0.134	0.1489	0.2388	0.3223	0.156	2				0.1175	0.1393	0.2508	0.3039	0.1885	3
			0.0996	0.0857	0.2808	0.3475	0.1864	1				0.1473	0.141	0.2604	0.3144	0.1369	2				0.1253	0.1676	0.2593	0.2924	0.1553	3
			0.0946	0.0887	0.2764	0.3579	0.1825	1				0.1304	0.1358	0.2391	0.3249	0.1699	2				0.1349	0.1702	0.2569	0.2934	0.1445	3
			0.093	0.0914	0.2822	0.3553	0.1782	1				0.1543	0.1567	0.2389	0.3129	0.1372	2				0.1403	0.1599	0.2537	0.291	0.1552	3
			0.0913	0.0809	0.1284	0.4679	0.2315	1				0.1812	0.2044	0.2641	0.2346	0.1156	2				0.1234	0.1114	0.2569	0.3058	0.2024	3
			0.0878	0.0767	0.1227	0.468	0.2448	1				0.1724	0.2083	0.2751	0.2264	0.1178	2				0.1189	0.1106	0.2539	0.3066	0.21	3
			0.0924	0.0821	0.1309	0.4658	0.2288	1				0.1607	0.2143	0.2747	0.2383	0.112	2				0.1261	0.1062	0.2454	0.3121	0.2102	3
			0.0952	0.0864	0.1332	0.4573	0.2279	1				0.1897	0.2113	0.2531	0.2324	0.1135	2				0.1313	0.1178	0.2788	0.2954	0.1767	3
			0.0929	0.0748	0.1325	0.4697	0.2301	1				0.1767	0.2028	0.2778	0.2269	0.1159	2				0.1301	0.1166	0.262	0.3088	0.1825	3
			0.1236	0.0883	0.1897	0.3625	0.236	1				0.2181	0.1719	0.1473	0.2409	0.2217	2				0.0951	0.091	0.2493	0.3388	0.2258	3
			0.1224	0.0886	0.175	0.3575	0.2565	1				0.2066	0.1606	0.157	0.2398	0.236	2				0.0984	0.0888	0.2428	0.3441	0.2259	3
			0.1176	0.0876	0.1774	0.3563	0.2612	1				0.2162	0.1693	0.1541	0.2377	0.2227	2				0.1084	0.0979	0.248	0.3495	0.1963	3
			0.1161	0.0781	0.1741	0.368	0.2638	1				0.2138	0.1704	0.1441	0.2443	0.2274	2				0.1085	0.099	0.2669	0.3388	0.1868	3
			0.1169	0.0815	0.168	0.3618	0.2718	1				0.2027	0.17	0.1436	0.2464	0.2374	2				0.1204	0.108	0.2883	0.3397	0.1436	3
			0.1779	0.1184	0.3027	0.2637	0.1373	1				0.1216	0.1057	0.1872	0.3196	0.2659	2				0.1162	0.0757	0.1925	0.3395	0.276	3
			0.132	0.1297	0.3876	0.245	0.1057	1				0.1308	0.1162	0.2093	0.314	0.2297	2				0.1127	0.0736	0.1914	0.3494	0.2728	3
			0.1516	0.1147	0.345	0.2573	0.1314	1				0.1405	0.1287	0.2182	0.3058	0.2068	2				0.1079	0.0727	0.1847	0.3505	0.2841	3
			0.136	0.1207	0.3791	0.2494	0.1147	1				0.1318	0.1188	0.2173	0.3133	0.2188	2				0.1067	0.0754	0.1956	0.345	0.2773	3
			0.1491	0.127	0.3509	0.2501	0.1228	1				0.1348	0.1182	0.2115	0.3164	0.219	2				0.1096	0.0702	0.206	0.3379	0.2762	3
			0.106	0.0926	0.3855	0.3018	0.114	1				0.1383	0.0922	0.2893	0.3017	0.1786	2				0.1381	0.1213	0.2827	0.2529	0.2051	3
			0.1021	0.0905	0.3947	0.3045	0.1082	1				0.1177	0.093	0.3021	0.2996	0.1876	2				0.1528	0.1283	0.2881	0.2576	0.1733	3
			0.1109	0.0951	0.368	0.3044	0.1216	1				0.1182	0.0893	0.2959	0.3015	0.1951	2				0.1611	0.1084	0.2483	0.2703	0.212	3
			0.098	0.0977	0.393	0.3003	0.111	1				0.1322	0.0941	0.2906	0.2991	0.184	2				0.1472	0.1042	0.2252	0.2679	0.2555	3
			0.101	0.097	0.402	0.2869	0.1132	1				0.1309	0.0995	0.3009	0.2965	0.1721	2				0.1389	0.1275	0.293	0.249	0.1915	3
			0.1237	0.0766	0.1253	0.4282	0.2463	1				0.12	0.1301	0.2844	0.2654	0.2	2				0.095	0.1103	0.3277	0.3395	0.1276	3
			0.119	0.0784	0.1212	0.4305	0.251	1				0.1167	0.1474	0.2895	0.2578	0.1886	2				0.0905	0.1059	0.3365	0.3334	0.1337	3
			0.1322	0.0795	0.1296	0.4366	0.2221	1				0.1225	0.1204	0.2749	0.2717	0.2105	2				0.0918	0.1044	0.3319	0.328	0.144	3
			0.1218	0.0729	0.1222	0.4224	0.2607	1				0.1075	0.1253	0.2497	0.2639	0.2536	2				0.0901	0.1122	0.3459	0.3226	0.1291	3
			0.1357	0.0848	0.1343	0.4465	0.1986	1				0.1145	0.1169	0.288	0.2694	0.2112	2				0.0919	0.1142	0.335	0.333	0.1259	3
			0.1429	0.1181	0.2868	0.2844	0.1678	1				0.1172	0.1187	0.3562	0.311	0.0969	2				0.1928	0.1088	0.1464	0.3864	0.1656	3
			0.1456	0.141	0.2731	0.2767	0.1636	1				0.1185	0.1271	0.3532	0.3103	0.0909	2				0.1879	0.1042	0.134	0.3724	0.2016	3
			0.1637	0.1719	0.2761	0.2673	0.121	1				0.1207	0.1095	0.3703	0.3033	0.0961	2				0.1938	0.109	0.1252	0.3604	0.2116	3
			0.1738	0.1235	0.2313	0.2969	0.1745	1				0.1102	0.1266	0.3674	0.3014	0.0944	2				0.194	0.1047	0.1326	0.3641	0.2047	3
			0.1278	0.1361	0.3127	0.2773	0.1461	1				0.1064	0.1156	0.3423	0.3309	0.1048	2				0.1929	0.1079	0.1331	0.3648	0.2013	3
			0.1093	0.0714	0.1254	0.4946	0.1992	1				0.1155	0.0951	0.1884	0.4255	0.1755	2			Average	0.128076	0.115678	0.24338	0.321027	0.191844
			0.1026	0.0687	0.1334	0.5142	0.181	1				0.1139	0.0928	0.1879	0.4266	0.1788	2			SD	0.030238	0.0309434	0.0572687	0.039875	0.0485837
			0.1129	0.0731	0.1343	0.5153	0.1643	1				0.1216	0.0902	0.1849	0.4183	0.1849	2
			0.1197	0.0724	0.1284	0.4982	0.1812	1				0.1162	0.0854	0.1744	0.4332	0.1908	2
			0.0951	0.0676	0.1292	0.4831	0.225	1			Average	0.14471	0.135502	0.244235	0.30002	0.175527
			0.0685	0.0919	0.2901	0.4464	0.1032	1			SD	0.035332	0.0393354	0.0584619	0.0540847	0.0498937
			0.0723	0.0883	0.2895	0.4436	0.1062	1
			0.0643	0.0924	0.2845	0.4541	0.1047	1
			0.0772	0.0889	0.2865	0.4424	0.105	1
			0.0675	0.0879	0.3123	0.4395	0.0929	1
		Average	0.123805	0.101827	0.227113	0.367618	0.179635
		SD	0.0342737	0.0258258	0.0935612	0.0790029	0.0541729
