# Supplementary material for: Slower EEG alpha generation, synchronization and “flow”—possible biomarkers of cognitive impairment and neuropathology of minor stroke
Source: PeerJ. 2017 Sep 28;5:e3839. doi: 10.7717/peerj.3839 (PMC5623310; doi:10.7717/peerj.3839)
Supplement: Supplemental Information 6 [file peerj-05-3839-s006.xlsx]

## Sheet: Coherence Front
	Group mean coherence/2 min
	Ctrl (n=11)								Subacute Stroke (n=10)								Chronic Stroke (n=9)
	F3F4	delta	theta	alpha	beta	gamma			F3F4	delta	theta	alpha	beta	gamma			F3F4	delta	theta	alpha	beta	gamma
		0.1068	0.084	0.1311	0.0761	0.0672	1			0.1126	0.096	0.2007	0.1175	0.096	2			0.1207	0.126	0.1896	0.1549	0.0878	3
		0.1073	0.0844	0.1354	0.0792	0.0821	1			0.1213	0.1015	0.2063	0.1177	0.1008	2			0.1215	0.1276	0.1911	0.1764	0.0918	3
		0.1132	0.0937	0.1456	0.0858	0.0836	1			0.1269	0.1039	0.2283	0.1265	0.1024	2			0.1336	0.1394	0.1956	0.1796	0.0936	3
		0.1212	0.1025	0.1487	0.0961	0.089	1			0.132	0.105	0.2372	0.143	0.1032	2			0.1385	0.1412	0.2061	0.1814	0.0967	3
		0.126	0.1124	0.1503	0.1019	0.0967	1			0.134	0.1096	0.2436	0.1483	0.1033	2			0.1496	0.1452	0.2195	0.1838	0.098	3
		0.1307	0.1158	0.1599	0.1049	0.0976	1			0.1353	0.1245	0.2479	0.1532	0.1086	2			0.1522	0.1455	0.223	0.188	0.1007	3
		0.1381	0.1161	0.1618	0.1058	0.1	1			0.1418	0.127	0.2594	0.1551	0.1086	2			0.1646	0.1462	0.2288	0.1917	0.1023	3
		0.1393	0.1206	0.1631	0.1169	0.1012	1			0.1509	0.1333	0.2689	0.1561	0.1095	2			0.1652	0.1647	0.2423	0.1963	0.11	3
		0.1592	0.1255	0.1633	0.1336	0.1047	1			0.1575	0.1344	0.2697	0.1586	0.1107	2			0.1696	0.1655	0.2649	0.1975	0.112	3
		0.1705	0.1281	0.1791	0.1355	0.105	1			0.1623	0.1376	0.2766	0.168	0.1108	2			0.1874	0.1657	0.2742	0.1982	0.112	3
		0.1716	0.1294	0.1821	0.1361	0.1063	1			0.1672	0.1442	0.2822	0.1693	0.1127	2			0.1891	0.1688	0.2779	0.2007	0.1164	3
		0.1783	0.1295	0.1835	0.139	0.1068	1			0.173	0.1446	0.2841	0.172	0.1141	2			0.1905	0.1694	0.2812	0.2218	0.1239	3
		0.1788	0.1309	0.197	0.1528	0.1081	1			0.186	0.1528	0.287	0.1874	0.1245	2			0.1918	0.1695	0.2868	0.2231	0.1335	3
		0.1977	0.1341	0.2021	0.1707	0.1097	1			0.1863	0.1529	0.2909	0.1914	0.13	2			0.1972	0.1764	0.2902	0.2284	0.1344	3
		0.2036	0.1354	0.2054	0.1725	0.1103	1			0.1875	0.1559	0.3032	0.2031	0.1317	2			0.2003	0.1841	0.3242	0.2317	0.1399	3
		0.2038	0.1365	0.2055	0.1827	0.1173	1			0.1983	0.1604	0.3154	0.204	0.1367	2			0.2044	0.1994	0.3564	0.2396	0.1439	3
		0.2069	0.1387	0.2118	0.1891	0.1189	1			0.2176	0.1611	0.3162	0.2054	0.1378	2			0.2101	0.2037	0.3631	0.2443	0.1596	3
		0.2191	0.1427	0.2241	0.1965	0.1193	1			0.2325	0.1615	0.3255	0.2062	0.1398	2			0.2118	0.2089	0.3943	0.2462	0.1599	3
		0.2218	0.1477	0.2242	0.2027	0.1233	1			0.2463	0.1674	0.3271	0.2078	0.1451	2			0.2245	0.2377	0.3977	0.2488	0.1702	3
		0.2234	0.1483	0.2298	0.2197	0.1235	1			0.247	0.1688	0.3282	0.2143	0.1456	2			0.2555	0.2422	0.4022	0.2571	0.1706	3
		0.2373	0.1511	0.2317	0.2263	0.1246	1			0.2476	0.1724	0.3311	0.215	0.1488	2			0.2643	0.245	0.4089	0.2594	0.1725	3
		0.2377	0.1552	0.2394	0.227	0.1248	1			0.2541	0.1781	0.3417	0.2179	0.1536	2			0.2823	0.245	0.4129	0.2639	0.1746	3
		0.2429	0.1573	0.2401	0.2346	0.1253	1			0.2721	0.1825	0.347	0.2245	0.1632	2			0.3056	0.2486	0.4135	0.2787	0.1767	3
		0.2539	0.163	0.2534	0.2347	0.1367	1			0.2793	0.1849	0.355	0.2249	0.1717	2			0.3681	0.2493	0.4263	0.2788	0.1811	3
		0.2617	0.168	0.2539	0.235	0.1387	1			0.2822	0.1896	0.3662	0.2258	0.1952	2			0.3756	0.2662	0.435	0.285	0.1954	3
		0.265	0.1756	0.2569	0.238	0.1429	1			0.2947	0.1964	0.3955	0.2331	0.2133	2			0.3891	0.2773	0.4358	0.29	0.2093	3
		0.2735	0.1774	0.2709	0.2414	0.1451	1			0.3028	0.1968	0.4095	0.2333	0.217	2			0.3941	0.2795	0.4359	0.2962	0.2094	3
		0.2738	0.1774	0.2766	0.2448	0.1455	1			0.3062	0.205	0.4137	0.2379	0.2209	2			0.4178	0.2877	0.4446	0.2995	0.2749	3
		0.2818	0.1799	0.2919	0.2465	0.1568	1			0.3064	0.2091	0.4349	0.241	0.221	2			0.4259	0.2939	0.4706	0.3062	0.2901	3
		0.2922	0.1952	0.3034	0.2515	0.1627	1			0.3149	0.222	0.4509	0.2421	0.2234	2			0.4376	0.3034	0.5061	0.3141	0.3052	3
		0.2966	0.1979	0.3278	0.2525	0.1683	1			0.3253	0.2225	0.4537	0.2489	0.2329	2			0.4724	0.3111	0.5135	0.34	0.3138	3
		0.309	0.2028	0.3361	0.2535	0.1708	1			0.35	0.223	0.4575	0.2547	0.3507	2			0.4804	0.3456	0.5191	0.3667	0.3379	3
		0.3125	0.2041	0.3435	0.2557	0.1807	1			0.3516	0.2271	0.4595	0.2582	0.3746	2			0.4948	0.4635	0.5245	0.3767		3
		0.3155	0.2195	0.3731	0.261	0.1851	1			0.3561	0.2288	0.4638	0.262	0.4336	2			0.5195	0.4845	0.5273	0.377		3
		0.3255	0.2231	0.3778	0.2626	0.191	1			0.3667	0.2379	0.4799	0.2637	0.438	2			0.521	0.4899	0.5329	0.3835		3
		0.3264	0.2262	0.3852	0.2664	0.2006	1			0.3684	0.2393	0.4906	0.2705		2			0.5586	0.5081	0.5411	0.3996		3
		0.339	0.2265	0.417	0.2671	0.2014	1			0.385	0.2461	0.4921	0.2711		2			0.5823	0.5261	0.5457	0.5442		3
		0.3416	0.2337	0.417	0.2679	0.2142	1			0.3988	0.247	0.5088	0.2725		2			0.6381	0.5352	0.5506	0.5547		3
		0.3423	0.2367	0.4507	0.268	0.2245	1			0.41	0.2725	0.5149	0.2762		2				0.5395	0.5582	0.5604		3
		0.3444	0.2382	0.5455	0.2752	0.2246	1			0.4769	0.2755	0.5167	0.2829		2				0.5549	0.5671	0.563		3
		0.3556	0.2407	0.5573	0.2781	0.2308	1			0.5249	0.2833	0.5245	0.2934		2				0.5561	0.5738	0.5688		3
		0.3597	0.2464	0.57	0.2822	0.2354	1			0.5869	0.2942	0.5325	0.2979		2					0.6004			3
		0.3909	0.2476	0.5732	0.2827	0.2464	1			0.5927	0.3368	0.5547	0.2981		2					0.6623			3
		0.3967	0.2567	0.5768	0.2831	0.2583	1			0.6045	0.3379	0.578	0.2989		2					0.6748			3
		0.4186	0.2994	0.5831	0.2852	0.2612	1			0.6293	0.4252	0.7049	0.3003		2					0.6896			3
		0.4282	0.303	0.6076	0.2861	0.2623	1			0.6581	0.4869	0.7078	0.3021		2		Average	0.302779	0.278963	0.41288	0.295022	0.165566
		0.454	0.3085	0.6299	0.3076	0.2784	1				0.4954	0.7155	0.3082		2		SD	0.151824	0.139996	0.142209	0.117472	0.0705416
		0.4731	0.3086	0.6312	0.3112	0.2796	1				0.5457	0.7227	0.3111		2
		0.4743	0.3284	0.6585	0.3146	0.2921	1				0.5557	0.7345	0.3198		2
		0.5089	0.3343		0.3273	0.3161	1		Average	0.296996	0.221633	0.407276	0.226345	0.175137
		0.5233	0.37		0.335	0.3362	1		SD	0.148988	0.112741	0.146105	0.0564289	0.0923819
		0.5255	0.3794		0.3399	0.3395	1
		0.541	0.3813		0.3488	0.4137	1
		0.64	0.3916		0.3511	0.4157	1
		0.6705	0.4252		0.3722	0.4328	1
	Average	0.297276	0.203385	0.318027	0.227498	0.182425
	SD	0.136852	0.087319	0.161637	0.0781554	0.0911424
	n	55	55	49	55	55	55		n	46	49	49	49	35			n	38	41	45	41	32
	Ctrl (n=11)								Subacute Stroke (n=10)								Chronic Stroke (n=9)
	F7F8	delta	theta	alpha	beta	gamma			F7F8	delta	theta	alpha	beta	gamma			F7F8	delta	theta	alpha	beta	gamma
		0.071	0.0869	0.0683	0.0859	0.0909	1			0.0783	0.0966	0.093	0.0861	0.0777	2			0.0538	0.0669	0.0768	0.0766	0.0765	3
		0.091	0.0903	0.0694	0.0929	0.0918	1			0.0934	0.0967	0.0936	0.0863	0.0826	2			0.0664	0.0683	0.08	0.0839	0.078	3
		0.0925	0.0952	0.0736	0.0945	0.0937	1			0.0975	0.1005	0.0965	0.0935	0.0862	2			0.0736	0.0722	0.0888	0.0857	0.0795	3
		0.0932	0.0956	0.0777	0.0966	0.0942	1			0.1004	0.1006	0.0974	0.1033	0.0863	2			0.0841	0.0776	0.0916	0.0859	0.0798	3
		0.095	0.1	0.08	0.099	0.0957	1			0.1013	0.1025	0.0994	0.105	0.0868	2			0.0858	0.0782	0.0991	0.0859	0.0856	3
		0.1015	0.1023	0.0811	0.1006	0.0961	1			0.1054	0.1028	0.0995	0.1058	0.088	2			0.0872	0.0858	0.1058	0.0868	0.0885	3
		0.103	0.104	0.0812	0.1008	0.0968	1			0.1119	0.1049	0.1008	0.1081	0.0897	2			0.0888	0.088	0.1065	0.0896	0.0898	3
		0.1066	0.1046	0.0852	0.1008	0.0982	1			0.1162	0.11	0.103	0.111	0.0905	2			0.1006	0.0885	0.1075	0.091	0.0903	3
		0.1151	0.1054	0.0858	0.1038	0.0998	1			0.1193	0.1102	0.1107	0.1123	0.0907	2			0.1058	0.0902	0.1098	0.0911	0.0921	3
		0.119	0.1075	0.0875	0.1044	0.1011	1			0.1194	0.1116	0.116	0.1123	0.0907	2			0.1062	0.0977	0.1173	0.0945	0.0933	3
		0.1199	0.1111	0.0895	0.1048	0.1022	1			0.1208	0.1116	0.118	0.1154	0.0909	2			0.1084	0.0987	0.1216	0.0977	0.0934	3
		0.1222	0.1111	0.0899	0.1066	0.1022	1			0.1408	0.1116	0.1211	0.1162	0.0922	2			0.1085	0.0997	0.1243	0.1007	0.0934	3
		0.1241	0.1116	0.092	0.1072	0.1031	1			0.142	0.1146	0.1216	0.1163	0.0926	2			0.1105	0.1027	0.1293	0.103	0.0936	3
		0.1289	0.1119	0.0938	0.1114	0.1041	1			0.1435	0.1156	0.123	0.1176	0.0933	2			0.1125	0.1051	0.1298	0.103	0.0941	3
		0.1303	0.1138	0.0963	0.1136	0.1041	1			0.1463	0.1169	0.1238	0.118	0.0936	2			0.1129	0.106	0.1311	0.1054	0.096	3
		0.1309	0.1142	0.0981	0.117	0.1043	1			0.1484	0.1267	0.1692	0.1245	0.0965	2			0.1191	0.1062	0.1395	0.1135	0.0965	3
		0.1382	0.122	0.0995	0.117	0.1044	1			0.1487	0.1298	0.1809	0.125	0.0977	2			0.1209	0.107	0.1432	0.1149	0.0989	3
		0.1388	0.1235	0.0998	0.1215	0.1086	1			0.1513	0.1317	0.1858	0.1283	0.098	2			0.1227	0.1087	0.1444	0.1152	0.0994	3
		0.1427	0.1243	0.1068	0.1255	0.1104	1			0.1566	0.1325	0.1906	0.1284	0.0998	2			0.1256	0.1167	0.1447	0.1157	0.1029	3
		0.1428	0.1247	0.1078	0.1259	0.1117	1			0.1576	0.1342	0.1984	0.129	0.1005	2			0.127	0.1173	0.1469	0.1188	0.104	3
		0.1469	0.1252	0.108	0.1265	0.1133	1			0.1595	0.136	0.2019	0.1316	0.1018	2			0.1286	0.1176	0.1475	0.1197	0.1048	3
		0.1485	0.1278	0.1096	0.1277	0.1142	1			0.1595	0.144	0.2059	0.1316	0.1023	2			0.1346	0.1184	0.1478	0.1226	0.1054	3
		0.1485	0.1299	0.1117	0.1313	0.1156	1			0.1616	0.1457	0.206	0.1388	0.1031	2			0.1351	0.1194	0.1502	0.1245	0.1066	3
		0.1538	0.1307	0.1218	0.1315	0.1316	1			0.1626	0.1461	0.2076	0.1422	0.1114	2			0.1373	0.1196	0.1539	0.1273	0.1069	3
		0.1548	0.1316	0.1225	0.1363	0.1324	1			0.168	0.1466	0.2142	0.1444	0.1114	2			0.1412	0.1225	0.1576	0.1274	0.1074	3
		0.155	0.1317	0.1258	0.1385	0.1359	1			0.1701	0.1467	0.2165	0.1453	0.1133	2			0.1414	0.1229	0.159	0.1277	0.1079	3
		0.1613	0.137	0.1355	0.1399	0.1381	1			0.1841	0.1473	0.2234	0.146	0.1212	2			0.1444	0.1281	0.1644	0.129	0.1085	3
		0.1631	0.1384	0.1399	0.1415	0.1408	1			0.1906	0.1475	0.2248	0.1462	0.1223	2			0.1446	0.1324	0.1681	0.1294	0.1092	3
		0.1633	0.1397	0.1433	0.1461	0.1446	1			0.1983	0.1496	0.2323	0.1466	0.1233	2			0.146	0.1372	0.1855	0.1341	0.1104	3
		0.1658	0.1404	0.1512	0.1461	0.1641	1			0.2056	0.1516	0.2486	0.1481	0.1237	2			0.1549	0.1421	0.188	0.1347	0.1117	3
		0.1681	0.1412	0.1522	0.1465	0.1772	1			0.2126	0.1539	0.2493	0.1491	0.1274	2			0.1596	0.1431	0.2025	0.1395	0.1127	3
		0.1688	0.1414	0.1636	0.148	0.197	1			0.2153	0.1562	0.2495	0.1516	0.1306	2			0.1633	0.1492	0.2075	0.1403	0.1128	3
		0.1702	0.1421	0.1649	0.1533	0.2186	1			0.2187	0.1602	0.254	0.1528	0.1425	2			0.1642	0.1525	0.2088	0.1443	0.1151	3
		0.1705	0.1437	0.173	0.1613	0.2212	1			0.2204	0.1636	0.2587	0.1687	0.1491	2			0.1651	0.1542	0.2104	0.1459	0.1165	3
		0.1763	0.1451	0.1829	0.1645	0.2355	1			0.2244	0.1659	0.2594	0.1728	0.1503	2			0.1682	0.1554	0.2189	0.1492	0.1181	3
		0.1844	0.1473	0.1985	0.1703	0.2441	1			0.2277	0.1693	0.2596	0.1739	0.1555	2			0.172	0.16	0.2194	0.1504	0.1195	3
		0.1875	0.1474	0.1992	0.173	0.2868	1			0.2422	0.1708	0.2629	0.176	0.1587	2			0.182	0.1608	0.2268	0.1516	0.1202	3
		0.2048	0.149	0.211	0.1752	0.3308	1			0.247	0.1735	0.2645	0.1844	0.16	2			0.2325	0.1637	0.2279	0.153	0.1209	3
		0.2069	0.1531	0.2178	0.186	0.4194	1			0.2498	0.1761	0.2652	0.1895	0.1698	2			0.2759	0.1653	0.2287	0.1546	0.1212	3
		0.2092	0.1636	0.219	0.1956		1			0.2599	0.1883	0.2655	0.1905	0.1793	2			0.281	0.186	0.2287	0.1568	0.1258	3
		0.2105	0.1638	0.2197	0.1969		1			0.2873	0.1885	0.2696	0.1916	0.1966	2			0.2957	0.1893	0.2762	0.1602	0.1285	3
		0.2115	0.1653	0.2331	0.197		1			0.2892	0.1885	0.2769	0.2024	0.198	2			0.2965	0.1967	0.2958	0.1621	0.1353	3
		0.216	0.167	0.2433	0.2093		1			0.3388	0.1886	0.2915	0.2109	0.2042	2			0.3093	0.1979	0.3097	0.1622	0.1504	3
		0.2194	0.1698	0.2468	0.2112		1			0.3586	0.1895	0.3116	0.216	0.2219	2			0.3109	0.1989	0.3146	0.1695	0.1621	3
		0.2237	0.1731	0.2695	0.2144		1			0.4093	0.2136	0.3149	0.2723	0.2408	2			0.3621	0.2264	0.3321	0.172	0.202	3
		0.2416	0.1732	0.27	0.2176		1			0.4693	0.2141	0.3182	0.2955	0.2488	2		Average	0.154818	0.12758	0.1704	0.123264	0.108122
		0.2476	0.1758	0.2866	0.2192		1			0.4991	0.2149	0.3259	0.333	0.2496	2		SD	0.0734844	0.039072	0.0650058	0.0269284	0.0227499
		0.2512	0.176	0.2868	0.2225		1			0.5217	0.2395		0.3408	0.2512	2
		0.2519	0.1834	0.2914	0.2286		1				0.2538		0.3582	0.268	2
		0.254	0.1991	0.2973	0.2316		1		Average	0.203131	0.148806	0.20044	0.159045	0.133886
		0.2747	0.2028	0.2977	0.2625		1		SD	0.104524	0.0386176	0.0730844	0.0640946	0.0536616
		0.3034	0.2046	0.3013	0.2656		1
		0.3112	0.2047	0.3083	0.268		1
		0.3279	0.2467	0.3189	0.2704		1
		0.3894	0.247	0.3691	0.2867		1
	Average	0.175425	0.142156	0.166445	0.157644	0.145503
	SD	0.0662537	0.0365951	0.0833526	0.0545872	0.0737233
	n	55	55	55	55	39	55		n	48	49	47	49	49	49			45	45	45	45	45

## Sheet: CoherencePost
	Group mean coherence/2 min
	Ctrl (n=11)								Subacute Stroke (n=10)								Chronic Stroke (n=9)
	P3P4	delta	theta	alpha	beta	gamma			P3P4	delta	theta	alpha	beta	gamma			P3P4	delta	theta	alpha	beta	gamma
		0.1344	0.0994	0.0711	0.089	0.0827	1			0.094	0.081	0.0924	0.0875	0.0751	2			0.2308	0.1776	0.1945	0.1014	0.1479	3
		0.1457	0.1011	0.0779	0.1055	0.084	1			0.0979	0.0841	0.1025	0.0918	0.0801	2			0.2432	0.1021	0.2899	0.0984	0.1621	3
		0.1481	0.1086	0.0784	0.1068	0.0884	1			0.0987	0.0856	0.1047	0.0919	0.0821	2			0.203	0.1212	0.269	0.0937	0.1596	3
		0.155	0.117	0.0918	0.1071	0.095	1			0.0996	0.1017	0.1082	0.0932	0.0918	2			0.1696	0.0981	0.258	0.0891	0.1841	3
		0.1591	0.1201	0.0949	0.1162	0.0977	1			0.1021	0.1057	0.1107	0.0948	0.0937	2			0.3232	0.1848	0.2388	0.1158	0.1527	3
		0.1655	0.1224	0.0983	0.117	0.0994	1			0.1111	0.1061	0.111	0.0967	0.0947	2			0.1743	0.1768	0.2151	0.1374	0.1719	3
		0.1672	0.1246	0.101	0.1195	0.1128	1			0.1133	0.1072	0.1143	0.0981	0.0957	2			0.254	0.1977	0.1513	0.1546	0.1322	3
		0.1782	0.1268	0.1029	0.1204	0.1181	1			0.1192	0.1083	0.1178	0.0984	0.0957	2			0.2264	0.1927	0.2099	0.1459	0.0939	3
		0.1793	0.1306	0.1059	0.1217	0.13	1			0.1219	0.1122	0.1179	0.0988	0.1011	2			0.195	0.1833	0.1714	0.1581	0.1065	3
		0.1956	0.1326	0.1065	0.1245	0.1324	1			0.1442	0.1212	0.1183	0.099	0.1032	2			0.1587	0.2012	0.2024	0.1415	0.1255	3
		0.1973	0.1336	0.1083	0.1252	0.1367	1			0.1672	0.1254	0.119	0.0991	0.11	2			0.225	0.1184	0.0844	0.1008	0.1094	3
		0.2049	0.1342	0.1109	0.1263	0.1375	1			0.1719	0.1265	0.1192	0.1042	0.1105	2			0.2603	0.1323	0.119	0.1063	0.0971	3
		0.2131	0.136	0.1131	0.128	0.1393	1			0.1751	0.1265	0.1308	0.1044	0.1154	2			0.2262	0.0921	0.1163	0.1164	0.1064	3
		0.2149	0.1361	0.1153	0.13	0.1402	1			0.1802	0.1271	0.133	0.1056	0.1204	2			0.2814	0.1292	0.1101	0.1137	0.1065	3
		0.2156	0.142	0.1164	0.1309	0.1431	1			0.1854	0.1292	0.1332	0.1062	0.1219	2			0.3409	0.1035	0.1225	0.1318	0.0915	3
		0.222	0.1517	0.1182	0.1323	0.1531	1			0.1938	0.1305	0.1397	0.1064	0.125	2			0.1593	0.1375	0.1224	0.0971	0.1824	3
		0.2231	0.1539	0.1264	0.133	0.164	1			0.198	0.1329	0.1402	0.111	0.1275	2			0.1647	0.106	0.1311	0.0971	0.1597	3
		0.2303	0.1547	0.13	0.1338	0.1664	1			0.2152	0.1338	0.141	0.1142	0.1298	2			0.2031	0.1079	0.1137	0.0924	0.1285	3
		0.2406	0.1563	0.1332	0.1384	0.1671	1			0.2186	0.1373	0.1438	0.1152	0.131	2			0.1872	0.1189	0.1625	0.1083	0.1389	3
		0.2499	0.1564	0.1338	0.1415	0.1698	1			0.2207	0.1392	0.1456	0.1187	0.1318	2			0.2186	0.117	0.1121	0.1035	0.1229	3
		0.2541	0.1577	0.1363	0.1501	0.1735	1			0.2411	0.1402	0.1467	0.1191	0.1356	2			0.1886	0.1038	0.2513	0.0956	0.0808	3
		0.2575	0.1593	0.139	0.1504	0.1747	1			0.2416	0.1422	0.1478	0.122	0.1429	2			0.2888	0.0779	0.2227	0.0847	0.1048	3
		0.2593	0.1644	0.1459	0.152	0.1804	1			0.2423	0.1422	0.1529	0.1228	0.1436	2			0.216	0.1221	0.2035	0.092	0.1105	3
		0.2623	0.1732	0.1486	0.1524	0.1864	1			0.2446	0.1423	0.1566	0.1235	0.148	2			0.1828	0.1284	0.2298	0.1194	0.137	3
		0.2724	0.1738	0.1524	0.1556	0.1888	1			0.2476	0.1449	0.1603	0.1247	0.154	2			0.3006	0.1125	0.265	0.1356	0.1362	3
		0.2773	0.1739	0.1541	0.1601	0.1897	1			0.2509	0.1449	0.1672	0.1261	0.1564	2			0.1703	0.1167	0.1083	0.0923	0.1047	3
		0.2793	0.1776	0.1621	0.1612	0.1923	1			0.2612	0.1496	0.1684	0.1277	0.1579	2			0.1659	0.119	0.1526	0.0941	0.096	3
		0.2802	0.182	0.1767	0.1616	0.1938	1			0.2667	0.1514	0.1798	0.1278	0.1608	2			0.2589	0.0961	0.1184	0.0958	0.154	3
		0.2938	0.1834	0.1845	0.1643	0.2021	1			0.2723	0.1541	0.1812	0.1296	0.1608	2			0.198	0.0946	0.1713	0.0946	0.1274	3
		0.3143	0.1837	0.1873	0.1645	0.2156	1			0.2744	0.159	0.1813	0.1302	0.1776	2			0.1547	0.1087	0.2	0.0982	0.1319	3
		0.3459	0.1877	0.2003	0.1659	0.2205	1			0.2947	0.1693	0.1841	0.1317	0.184	2			0.3446	0.2761	0.3263	0.1617	0.1916	3
		0.3478	0.1908	0.2097	0.1742	0.2235	1			0.313	0.1714	0.1874	0.1339	0.1852	2			0.3084	0.2984	0.2993	0.1544	0.192	3
		0.3609	0.1908	0.2121	0.1742	0.2252	1			0.3145	0.1723	0.1887	0.1378	0.192	2			0.3519	0.265	0.2524	0.1597	0.1846	3
		0.3623	0.1996	0.2146	0.1743	0.2273	1			0.3196	0.1894	0.1964	0.1391	0.1962	2			0.316	0.2295	0.2659	0.1636	0.1673	3
		0.3643	0.202	0.2244	0.1751	0.2325	1			0.3452	0.192	0.2018	0.1397	0.1965	2			0.3887	0.2869	0.3258	0.1806	0.1676	3
		0.3702	0.2022	0.2251	0.1756	0.2359	1			0.3488	0.1971	0.2129	0.144	0.2089	2			0.3536	0.1815	0.2339	0.1881	0.0973	3
		0.3705	0.2066	0.2264	0.1765	0.2398	1			0.36	0.206	0.2156	0.1458	0.2148	2			0.3433	0.1673	0.22	0.1698	0.0951	3
		0.373	0.2124	0.2309	0.1777	0.2599	1			0.3846	0.2099	0.2163	0.1484	0.2212	2			0.3012	0.163	0.2587	0.1955	0.0744	3
		0.378	0.2228	0.2324	0.1802	0.265	1			0.4262	0.2129	0.2188	0.1498	0.2216	2			0.2312	0.2098	0.2444	0.2032	0.1076	3
		0.379	0.2364	0.2387	0.1822	0.2694	1			0.4296	0.2231	0.2274	0.1503	0.2216	2			0.2492	0.233	0.2581	0.1825	0.122	3
		0.3851	0.243	0.2401	0.1833	0.2745	1			0.4523	0.2301	0.2365	0.1505	0.2249	2			0.3366	0.2606	0.2167	0.2227	0.2584	3
		0.3874	0.2449	0.2408	0.1833	0.2858	1			0.4935	0.2362	0.2515	0.1592	0.2447	2			0.3295	0.274	0.2019	0.2298	0.2526	3
		0.3998	0.2473	0.2474	0.1846	0.2871	1			0.5225	0.2393	0.2549	0.1615	0.2461	2			0.3343	0.2264	0.2312	0.2199	0.2511	3
		0.4013	0.2652	0.2478	0.1965	0.3002	1			0.5243	0.2405	0.255	0.1622	0.2639	2			0.2874	0.2685	0.2177	0.2226	0.2414	3
		0.4061	0.2665	0.2483	0.1974	0.3077	1			0.5413	0.2498	0.2598	0.1655	0.2768	2			0.3285	0.2634	0.1671	0.1972	0.2401	3
		0.4072	0.2688	0.2514	0.1983	0.3107	1				0.2611	0.2646	0.1692	0.3279	2		Average	0.252753	0.166256	0.200816	0.13682	0.14458
		0.4182	0.2787	0.2664	0.2015	0.346	1				0.2829	0.2765	0.1716	0.3688	2		SD	0.0675855	0.0649902	0.063556	0.0441072	0.0485206
		0.4399	0.2901	0.27	0.2073	0.3673	1				0.3106	0.2804	0.1806	0.4572	2
		0.4434	0.2961	0.2825	0.2161	0.3693	1				0.3311	0.3079	0.1909		2
		0.4671	0.3137	0.2911	0.2298	0.3715	1		Average	0.258687	0.165659	0.173918	0.126947	0.1693
		0.4898	0.3166	0.302	0.295	0.376	1		SD	0.125617	0.0593452	0.0560524	0.0262751	0.0778975
		0.5069	0.3406	0.3062	0.3034	0.3807	1
		0.5097	0.3455	0.3122	0.3246	0.3823	1
		0.5243	0.3863	0.3425	0.3294	0.3855	1
		0.5412	0.3944	0.3628	0.3439	0.4378	1
	Average	0.308538	0.198475	0.184496	0.170356	0.218844
	SD	0.111868	0.0735328	0.075912	0.0568937	0.0934479
	n	55	55	55	55	55	55		n	45	49	49	49	48			n	45	45	45	45	45
	Ctrl (n=11)								Subacute Stroke (n=10)								Chronic Stroke (n=9)
	T5T6	delta	theta	alpha	beta	gamma			T5T6	delta	theta	alpha	beta	gamma			T5T6	delta	theta	alpha	beta	gamma
		0.0852	0.1026	0.0738	0.0834	0.0743	1			0.0901	0.07	0.0725	0.0811	0.0728	2			0.1118	0.179	0.1456	0.1037	0.0997	3
		0.0941	0.1116	0.0757	0.0871	0.0772	1			0.0964	0.0883	0.0867	0.0838	0.0785	2			0.1187	0.1072	0.1548	0.1107	0.1079	3
		0.1006	0.1143	0.0773	0.0904	0.0803	1			0.0979	0.0939	0.0876	0.085	0.0815	2			0.1196	0.18	0.1997	0.1086	0.1082	3
		0.1068	0.1146	0.0814	0.0942	0.0818	1			0.1	0.1006	0.09	0.0905	0.0821	2			0.1351	0.1092	0.1787	0.1118	0.1261	3
		0.1174	0.1252	0.0871	0.1008	0.0821	1			0.1002	0.1027	0.0901	0.0936	0.0841	2			0.1395	0.182	0.1367	0.1038	0.1006	3
		0.1204	0.127	0.0879	0.1042	0.084	1			0.1043	0.1039	0.0979	0.0948	0.0885	2			0.141	0.2164	0.137	0.1247	0.0871	3
		0.1298	0.127	0.0933	0.105	0.0858	1			0.109	0.1073	0.1024	0.0975	0.0898	2			0.1445	0.2339	0.1165	0.1464	0.1052	3
		0.1605	0.1293	0.0946	0.1066	0.0874	1			0.1177	0.1084	0.1047	0.0976	0.0907	2			0.1462	0.1342	0.1129	0.1297	0.1394	3
		0.1627	0.1399	0.0956	0.1069	0.088	1			0.1177	0.1127	0.1084	0.0983	0.0915	2			0.148	0.1719	0.1162	0.1263	0.1075	3
		0.1636	0.1405	0.099	0.1093	0.0899	1			0.1182	0.1133	0.1107	0.1	0.0923	2			0.1538	0.1692	0.1574	0.106	0.0999	3
		0.1688	0.1424	0.0996	0.1106	0.0901	1			0.1189	0.1133	0.1142	0.101	0.0924	2			0.1597	0.0932	0.0992	0.0969	0.092	3
		0.1847	0.1425	0.1005	0.1112	0.0912	1			0.1228	0.1167	0.1168	0.1013	0.0939	2			0.1686	0.1095	0.0841	0.0925	0.0848	3
		0.19	0.1452	0.1005	0.1123	0.0913	1			0.1292	0.1238	0.1221	0.1024	0.0988	2			0.1703	0.0877	0.0985	0.1029	0.0921	3
		0.1921	0.1519	0.1013	0.1132	0.0937	1			0.1321	0.1255	0.1231	0.1028	0.1003	2			0.1736	0.1015	0.0976	0.1028	0.0978	3
		0.1928	0.1528	0.1045	0.119	0.0939	1			0.1397	0.1256	0.1243	0.1032	0.102	2			0.1757	0.1056	0.1358	0.103	0.0978	3
		0.1967	0.1537	0.1089	0.1193	0.0948	1			0.1453	0.1272	0.1296	0.1049	0.1038	2			0.178	0.2951	0.2219	0.0942	0.1055	3
		0.204	0.1616	0.1095	0.1212	0.0959	1			0.1538	0.1293	0.1311	0.1055	0.1049	2			0.1788	0.2801	0.2071	0.1127	0.1154	3
		0.2117	0.1648	0.1095	0.1238	0.0964	1			0.1545	0.1299	0.1321	0.1064	0.1082	2			0.1815	0.2121	0.1646	0.1181	0.1343	3
		0.2122	0.1682	0.1116	0.1245	0.0965	1			0.1582	0.1368	0.1326	0.1064	0.1146	2			0.1871	0.2333	0.2094	0.1248	0.097	3
		0.2138	0.1729	0.1143	0.1294	0.0982	1			0.1636	0.1375	0.1349	0.1073	0.1146	2			0.1911	0.2529	0.1925	0.104	0.0917	3
		0.2185	0.1734	0.1251	0.1317	0.1015	1			0.1645	0.1414	0.1362	0.1117	0.1151	2			0.1919	0.2057	0.2231	0.1187	0.0999	3
		0.2201	0.1736	0.1284	0.132	0.102	1			0.165	0.1463	0.1364	0.1159	0.1153	2			0.1992	0.1587	0.2123	0.1193	0.1065	3
		0.2286	0.1737	0.1355	0.1418	0.1049	1			0.1701	0.1469	0.1373	0.1195	0.1157	2			0.2073	0.1741	0.1411	0.1271	0.0939	3
		0.2408	0.1752	0.1358	0.1425	0.1062	1			0.1753	0.1487	0.1513	0.1221	0.1166	2			0.2197	0.1548	0.2182	0.128	0.0785	3
		0.2428	0.1763	0.1371	0.1446	0.1085	1			0.1841	0.1503	0.1545	0.1258	0.1168	2			0.2253	0.2015	0.2964	0.1451	0.084	3
		0.2442	0.1767	0.139	0.1531	0.1103	1			0.1844	0.1555	0.1556	0.1261	0.1176	2			0.2356	0.1197	0.1145	0.0973	0.1246	3
		0.2485	0.1829	0.1424	0.1549	0.1104	1			0.1851	0.1556	0.1578	0.1312	0.1188	2			0.236	0.0999	0.1665	0.095	0.1067	3
		0.2497	0.19	0.1563	0.1613	0.1156	1			0.1897	0.1649	0.1587	0.1335	0.1193	2			0.2484	0.0982	0.1137	0.1009	0.1693	3
		0.2573	0.1906	0.1566	0.1615	0.1179	1			0.1913	0.1668	0.1606	0.135	0.1203	2			0.2514	0.09	0.1626	0.0958	0.1308	3
		0.2575	0.2054	0.1674	0.1656	0.1281	1			0.2083	0.1699	0.1659	0.1351	0.1213	2			0.2579	0.0971	0.1943	0.0994	0.1626	3
		0.2594	0.211	0.1744	0.1741	0.132	1			0.2363	0.171	0.1674	0.1385	0.1227	2			0.2581	0.3602	0.3357	0.1362	0.1118	3
		0.2596	0.2164	0.176	0.1762	0.1324	1			0.2505	0.1759	0.1691	0.1472	0.1317	2			0.2583	0.296	0.3114	0.1499	0.1023	3
		0.2618	0.2309	0.18	0.1831	0.1361	1			0.2621	0.1826	0.1692	0.1486	0.1334	2			0.2701	0.2772	0.2786	0.1307	0.0948	3
		0.2618	0.2328	0.181	0.1871	0.1468	1			0.2667	0.1929	0.1798	0.1497	0.1374	2			0.2718	0.2085	0.303	0.1224	0.1101	3
		0.2654	0.2337	0.1816	0.1903	0.1479	1			0.2726	0.1958	0.183	0.1503	0.1405	2			0.2721	0.3653	0.3322	0.1243	0.0897	3
		0.2672	0.2358	0.188	0.2016	0.1529	1			0.2924	0.1962	0.2109	0.1543	0.1424	2			0.2738	0.1611	0.2885	0.2127	0.0786	3
		0.2727	0.2402	0.1897	0.2071	0.1604	1			0.2938	0.201	0.2178	0.1544	0.1553	2			0.2795	0.1332	0.2401	0.183	0.0782	3
		0.2794	0.2477	0.1944	0.2092	0.164	1			0.3051	0.2129	0.2425	0.1566	0.1556	2			0.3254	0.1145	0.2732	0.1949	0.0969	3
		0.2839	0.2484	0.2066	0.2099	0.1644	1			0.3069	0.2394	0.2587	0.1624	0.1657	2			0.3285	0.2184	0.3228	0.2298	0.0918	3
		0.2926	0.2504	0.2083	0.2193	0.1657	1			0.3418	0.2491	0.2715	0.1807	0.1659	2			0.3332	0.1896	0.292	0.2031	0.0886	3
		0.2969	0.2511	0.2092	0.2198	0.1666	1			0.3575	0.2549	0.289	0.1808	0.1668	2			0.3404	0.1361	0.1284	0.1859	0.1074	3
		0.3033	0.2569	0.2144	0.2202	0.1729	1			0.3618	0.2563	0.289	0.1943	0.1694	2			0.3455	0.1522	0.1437	0.1955	0.1023	3
		0.3061	0.2674	0.2149	0.2214	0.1785	1			0.4247	0.2606	0.3081	0.2093	0.1781	2				0.1242	0.1625	0.1735	0.0826	3
		0.308	0.2778	0.2327	0.2317	0.1925	1			0.4361	0.2649	0.3084	0.2265	0.1804	2				0.1727	0.1057	0.1896	0.0935	3
		0.3188	0.2844	0.2331	0.2359	0.1972	1			0.4364	0.2666	0.3119	0.3037	0.2065	2				0.1637	0.1084	0.1868	0.1372	3
		0.3237	0.2934	0.2349	0.2359	0.2103	1			0.4472	0.2973	0.3157	0.3309	0.2672	2		Average	0.213143	0.176147	0.187447	0.132633	0.104724
		0.3362	0.2949	0.2403	0.2519	0.2173	1			0.4532	0.3014	0.3232	0.3519	0.3085	2		SD	0.0660348	0.0707682	0.0741119	0.0374621	0.0201833
		0.3985	0.2976	0.2429	0.253	0.2389	1			0.4739	0.3313	0.3382	0.3545	0.4257	2
		0.4189	0.3072	0.2484	0.262	0.2422	1				0.3924	0.3592	0.3577		2
		0.4228	0.3194	0.2524	0.2685	0.2437	1		Average	0.218883	0.172561	0.1763	0.1484	0.133652
		0.4571	0.3223	0.2588	0.3487	0.2539	1		SD	0.113502	0.0705318	0.0794255	0.0731733	0.062737
		0.4764	0.329	0.2824	0.3642	0.2539	1
		0.4936	0.3687	0.2849	0.3651	0.2633	1
		0.5012	0.3708	0.3239	0.3742	0.3912	1
		0.573	0.373	0.3487	0.4011	0.4147	1
	Average	0.259167	0.210309	0.164571	0.179507	0.14578
	SD	0.108038	0.0731485	0.0685717	0.0796783	0.07387
	n	55	55	55	55	55	55		n	48	49	49	49	48			n	42	45	45	45	45
