# Supplementary material for: Slower EEG alpha generation, synchronization and “flow”—possible biomarkers of cognitive impairment and neuropathology of minor stroke
Source: PeerJ. 2017 Sep 28;5:e3839. doi: 10.7717/peerj.3839 (PMC5623310; doi:10.7717/peerj.3839)
Supplement: Supplemental Information 7 [file peerj-05-3839-s007.xlsx]

## Sheet: F3F7 Coherence
	Group mean coherence/2 min
	Ctrl (n=11)								Subacute Stroke (n=10)								Chronic Stroke (n=9)
	F3F7	delta	theta	alpha	beta	gamma			F3F7	delta	theta	alpha	beta	gamma			F3F7	delta	theta	alpha	beta	gamma
		0.6076	0.4912	0.4485	0.5276	0.5895	1			0.4452	0.4462	0.5451	0.1489	0.0846	2			0.1524	0.1993	0.3122	0.1843	0.1199	3
		0.4976	0.4559	0.5057	0.5059	0.3901	1			0.4359	0.4539	0.5125	0.1737	0.0861	2			0.1539	0.2726	0.3079	0.199	0.1237	3
		0.6284	0.391	0.4575	0.3808	0.1823	1			0.3747	0.4078	0.56	0.1877	0.0888	2			0.1647	0.3017	0.3043	0.2022	0.1263	3
		0.5184	0.4009	0.3259	0.2775	0.169	1			0.4726	0.4033	0.5054	0.2003	0.0954	2			0.1791	0.2839	0.3528	0.2032	0.1287	3
		0.5665	0.4386	0.3448	0.4444	0.4553	1			0.5397	0.4425	0.5917	0.2017	0.0968	2			0.1837	0.206	0.3655	0.2062	0.1497	3
		0.3736	0.3707	0.3992	0.2776	0.2154	1			0.3472	0.4014	0.5439	0.2062	0.1066	2			0.1927	0.4436	0.5716	0.225	0.1566	3
		0.3725	0.3314	0.403	0.2273	0.1665	1			0.3276	0.41	0.5092	0.2106	0.1316	2			0.1938	0.3843	0.6529	0.2402	0.1759	3
		0.347	0.2808	0.3719	0.1854	0.1313	1			0.2932	0.4195	0.4933	0.2183	0.1317	2			0.196	0.4119	0.6279	0.251	0.1762	3
		0.3307	0.2858	0.3938	0.1831	0.107	1			0.2505	0.3569	0.4346	0.2245	0.1407	2			0.2173	0.3905	0.6436	0.2524	0.1766	3
		0.2429	0.2749	0.3564	0.1559	0.103	1			0.217	0.2909	0.4456	0.2314	0.1424	2			0.2313	0.412	0.6083	0.2594	0.189	3
		0.3817	0.2198	0.5746	0.4522	0.433	1			0.3221	0.3812	0.4741	0.2458	0.1429	2			0.2423	0.3333	0.4412	0.2652	0.2022	3
		0.3349	0.3428	0.595	0.4414	0.4306	1			0.505	0.3533	0.5497	0.2541	0.1451	2			0.2576	0.4223	0.422	0.2734	0.2093	3
		0.3862	0.2766	0.5672	0.4772	0.484	1			0.559	0.3628	0.4829	0.2572	0.1497	2			0.2986	0.3648	0.5249	0.2736	0.2196	3
		0.2419	0.295	0.6562	0.478	0.4822	1			0.5835	0.3539	0.4487	0.2653	0.1499	2			0.2994	0.3739	0.4582	0.2762	0.2288	3
		0.414	0.42	0.582	0.4477	0.4645	1			0.6029	0.3791	0.4873	0.275	0.1507	2			0.3128	0.3584	0.4173	0.2767	0.2387	3
		0.3704	0.2675	0.2121	0.2195	0.1032	1			0.4232	0.5632	0.5741	0.2757	0.1625	2			0.3133	0.4527	0.5507	0.2799	0.2491	3
		0.4325	0.3199	0.1825	0.2003	0.145	1			0.5058	0.5267	0.5211	0.2775	0.1703	2			0.3208	0.4539	0.5407	0.2828	0.2524	3
		0.3175	0.3533	0.3699	0.2747	0.1711	1			0.4434	0.5656	0.5773	0.2784	0.1891	2			0.3228	0.4864	0.5861	0.2879	0.2556	3
		0.4127	0.4929	0.4795	0.3775	0.3562	1			0.4751	0.4634	0.5637	0.2928	0.2278	2			0.3247	0.4281	0.5252	0.3069	0.2631	3
		0.3789	0.409	0.443	0.3705	0.3258	1			0.498	0.4872	0.5412	0.2961	0.2309	2			0.3375	0.4163	0.5268	0.307	0.2678	3
		0.2146	0.2351	0.3763	0.2889	0.1864	1			0.5052	0.5582	0.6642	0.3117	0.2356	2			0.3429	0.5748	0.6044	0.3072	0.2692	3
		0.1795	0.1812	0.3334	0.3076	0.2131	1			0.5453	0.5948	0.6732	0.3198	0.2387	2			0.348	0.4696	0.5775	0.3125	0.2701	3
		0.1802	0.263	0.3588	0.2943	0.2181	1			0.4683	0.6228	0.6496	0.3223	0.2392	2			0.3588	0.4736	0.5958	0.315	0.2916	3
		0.3117	0.2014	0.4614	0.3338	0.2592	1			0.4692	0.5283	0.7091	0.3483	0.2628	2			0.3748	0.5297	0.604	0.3193	0.2958	3
		0.239	0.2219	0.3146	0.2483	0.1669	1			0.4594	0.524	0.663	0.3796	0.2673	2			0.3753	0.4988	0.5587	0.3282	0.3003	3
		0.497	0.5267	0.6005	0.6591	0.6966	1			0.5738	0.4266	0.6005	0.3805	0.2766	2			0.3868	0.9128	0.8697	0.3318	0.3289	3
		0.4074	0.5313	0.6939	0.6717	0.6793	1			0.4493	0.4674	0.6088	0.3894	0.3235	2			0.3947	0.8889	0.8636	0.3376	0.3332	3
		0.3933	0.5434	0.6586	0.6337	0.6689	1			0.484	0.425	0.6718	0.4112	0.324	2			0.4084	0.8523	0.8231	0.3405	0.3487	3
		0.3651	0.5428	0.6906	0.6291	0.6588	1			0.4432	0.4023	0.646	0.4159	0.3531	2			0.4346	0.8694	0.8316	0.3409	0.3647	3
		0.3575	0.5662	0.6135	0.6241	0.626	1			0.4255	0.5417	0.6968	0.4392	0.3559	2			0.459	0.8861	0.8608	0.3413	0.3727	3
		0.2717	0.214	0.4763	0.3814	0.3184	1			0.4714	0.379	0.5541	0.4598	0.3632	2			0.5353	0.1799	0.598	0.3629	0.4161	3
		0.278	0.2535	0.6507	0.4072	0.3415	1			0.5242	0.4392	0.5573	0.4662	0.3764	2			0.5481	0.2486	0.5661	0.374	0.437	3
		0.2438	0.2711	0.6656	0.408	0.3327	1			0.5084	0.4392	0.6134	0.4745	0.3862	2			0.5694	0.1897	0.4963	0.3805	0.4915	3
		0.1481	0.2322	0.5871	0.4055	0.2959	1			0.379	0.4759	0.5304	0.4918	0.3984	2			0.577	0.2457	0.5003	0.3839	0.4927	3
		0.2251	0.269	0.6051	0.3762	0.3302	1			0.4691	0.4106	0.5244	0.4919	0.413	2			0.8933	0.2322	0.5635	0.3845	0.804	3
		0.0961	0.3086	0.4852	0.412	0.4005	1			0.6092	0.7286	0.7814	0.4938	0.4234	2			0.9006	0.2063	0.3231	0.4595		3
		0.143	0.2386	0.4818	0.4036	0.4401	1			0.5199	0.7572	0.7888	0.5001	0.4267	2				0.2379	0.3864	0.485		3
		0.1404	0.3201	0.4623	0.4144	0.3934	1			0.4655	0.6365	0.7755	0.5003	0.4301	2				0.2275	0.2912	0.5015		3
		0.1433	0.4215	0.5112	0.3899	0.5168	1			0.7333	0.7869	0.8209	0.521	0.4354	2				0.1862	0.3255	0.5086		3
		0.1363	0.2778	0.4999	0.3694	0.3188	1			0.3785	0.5607	0.7522	0.5308	0.44	2				0.2598	0.3236	0.8549		3
		0.8118	0.8567	0.9015	0.8323	0.7305	1			0.4047	0.3388	0.5251	0.5462	0.4402	2				0.2156	0.2132	0.8559		3
		0.8063	0.8951	0.9081	0.8436	0.7569	1			0.3228	0.3076	0.5093	0.5466	0.447	2				0.2993	0.3437	0.867		3
		0.8082	0.9178	0.8965	0.8452	0.7286	1			0.3554	0.3551	0.537	0.5494	0.448	2				0.3374	0.2897	0.8735		3
		0.6992	0.7544	0.8381	0.7357	0.5299	1			0.4148	0.3402	0.4763	0.5509	0.5431	2				0.2617	0.3732	0.8846		3
		0.8112	0.8934	0.9012	0.7756	0.566	1			0.3417	0.2738	0.4035	0.6115	0.5525	2				0.2155	0.3688			3
		0.4349	0.469	0.5392	0.5686	0.3966	1			0.3797	0.2665	0.3118	0.681	0.5819	2		Average	0.355603	0.397671	0.508709	0.37507	0.277877
		0.6004	0.5212	0.5875	0.5711	0.4295	1			0.3582	0.2909	0.3104	0.6896		2		SD	0.17739	0.202297	0.169297	0.193832	0.135627
		0.4188	0.5283	0.5213	0.5519	0.4553	1			0.2628	0.2906	0.3681			2
		0.2495	0.4676	0.5707	0.6285	0.559	1			0.333	0.2832	0.3729			2
		0.4106	0.4502	0.5776	0.6077	0.5449	1		Average	0.442376	0.447355	0.560351	0.373287	0.278387
		0.4583	0.4949	0.5322	0.4847	0.4164	1		SD	0.10186	0.123781	0.118376	0.143687	0.143747
		0.4162	0.3786	0.551	0.483	0.4202	1
		0.3943	0.4676	0.5655	0.4565	0.4571	1
		0.2987	0.4127	0.535	0.4876	0.4312	1
		0.3133	0.407	0.5024	0.4756	0.4271	1
	Average	0.382885	0.411853	0.529515	0.452915	0.396651
	SD	0.179397	0.179514	0.16192	0.172091	0.179929
	n	55	55	55	55	55			n	49	49	49	47	46			n	36	45	45	44	35

## Sheet: F3T5 Coherence
	Group mean coherence/2 min
	Ctrl (n=11)								Subacute Stroke (n=10)								Chronic Stroke (n=9)
	F3T5	delta	theta	alpha	beta	gamma			F3T5	delta	theta	alpha	beta	gamma			F3T5	delta	theta	alpha	beta	gamma
		0.1229	0.1624	0.1206	0.1292	0.1282	1			0.111	0.1651	0.1203	0.0868	0.1242	2			0.0854	0.0877	0.1487	0.1275	0.096	3
		0.1496	0.1011	0.0786	0.1247	0.1151	1			0.1033	0.1878	0.1266	0.0991	0.1016	2			0.1054	0.1405	0.1274	0.1347	0.1062	3
		0.1477	0.1115	0.1129	0.1069	0.0943	1			0.1656	0.2048	0.1145	0.11	0.1026	2			0.1554	0.1384	0.1533	0.1333	0.1001	3
		0.0962	0.1056	0.0744	0.1049	0.1018	1			0.1428	0.209	0.1431	0.0852	0.0886	2			0.1763	0.1452	0.1741	0.1271	0.1112	3
		0.161	0.1201	0.0906	0.1553	0.3298	1			0.1564	0.1137	0.1289	0.0865	0.0746	2			0.1166	0.1022	0.1382	0.1239	0.1204	3
		0.1166	0.1056	0.0703	0.0892	0.092	1			0.1326	0.1498	0.1963	0.1412	0.09	2			0.1702	0.1856	0.1891	0.1661	0.1644	3
		0.1263	0.0931	0.0752	0.1003	0.0879	1			0.1906	0.1557	0.1831	0.1246	0.1028	2			0.1757	0.1537	0.2056	0.1993	0.1963	3
		0.1693	0.0987	0.0828	0.0881	0.0954	1			0.1707	0.1891	0.212	0.1291	0.0821	2			0.1515	0.1878	0.1979	0.181	0.1834	3
		0.2055	0.1304	0.0833	0.102	0.0915	1			0.1563	0.182	0.1801	0.1626	0.0746	2			0.1527	0.1749	0.2413	0.1915	0.1962	3
		0.1248	0.122	0.1048	0.1053	0.1004	1			0.348	0.1311	0.1599	0.1234	0.077	2			0.1895	0.159	0.1747	0.1771	0.2024	3
		0.1216	0.0873	0.2213	0.126	0.1415	1			0.1259	0.1647	0.0991	0.1628	0.1436	2			0.125	0.0794	0.1179	0.1452	0.0869	3
		0.07	0.0818	0.1539	0.1067	0.1265	1			0.2563	0.1769	0.1291	0.1455	0.1299	2			0.0984	0.1326	0.1635	0.1374	0.0847	3
		0.1233	0.099	0.1576	0.1159	0.1767	1			0.1201	0.1484	0.1278	0.1615	0.1338	2			0.1213	0.1694	0.1511	0.1546	0.1052	3
		0.0776	0.0862	0.2215	0.1516	0.1918	1			0.1753	0.1496	0.1379	0.1442	0.1037	2			0.0809	0.115	0.1486	0.1355	0.111	3
		0.1076	0.1505	0.2113	0.1266	0.187	1			0.2015	0.1474	0.1753	0.1727	0.122	2			0.208	0.1159	0.1207	0.1556	0.1202	3
		0.1931	0.1161	0.1177	0.1066	0.094	1			0.2867	0.3851	0.3072	0.1349	0.0869	2			0.1804	0.1912	0.1953	0.1205	0.0913	3
		0.2269	0.1781	0.0925	0.114	0.1047	1			0.2818	0.3299	0.2302	0.1506	0.09	2			0.1337	0.1801	0.2063	0.0977	0.0826	3
		0.1885	0.1769	0.1758	0.1263	0.1101	1			0.2591	0.3586	0.289	0.1181	0.0952	2			0.2277	0.1892	0.2369	0.1122	0.0924	3
		0.2294	0.2735	0.2146	0.1625	0.2544	1			0.2579	0.2927	0.2877	0.1237	0.1024	2			0.1511	0.1676	0.2222	0.1431	0.0837	3
		0.1524	0.198	0.1742	0.1539	0.2256	1			0.2746	0.2861	0.274	0.1374	0.0848	2			0.1573	0.183	0.2572	0.1393	0.0804	3
		0.1108	0.1056	0.1752	0.1312	0.0896	1			0.2093	0.2444	0.246	0.2573	0.1844	2			0.2128	0.2203	0.1613	0.1212	0.1402	3
		0.124	0.1014	0.1592	0.115	0.0768	1			0.2814	0.2799	0.2595	0.2402	0.245	2			0.1841	0.1511	0.1338	0.0898	0.1299	3
		0.1144	0.1037	0.1545	0.1306	0.0898	1			0.244	0.3144	0.2055	0.2583	0.2523	2			0.2431	0.1582	0.1305	0.1002	0.1266	3
		0.102	0.1012	0.1383	0.1211	0.0822	1			0.2553	0.2741	0.3072	0.2446	0.2317	2			0.2565	0.1541	0.1542	0.0956	0.127	3
		0.1014	0.1011	0.1117	0.1066	0.0899	1			0.2267	0.2858	0.2434	0.2304	0.2247	2			0.2303	0.1692	0.1522	0.1049	0.1157	3
		0.1679	0.1482	0.1941	0.1891	0.1596	1			0.3276	0.2106	0.2466	0.0971	0.0981	2			0.0941	0.1266	0.1405	0.1139	0.1092	3
		0.1126	0.1673	0.218	0.1971	0.1267	1			0.2018	0.2288	0.2631	0.1046	0.0918	2			0.2028	0.107	0.1689	0.0959	0.1408	3
		0.1242	0.1842	0.1888	0.1587	0.1198	1			0.2101	0.2255	0.2693	0.0969	0.0786	2			0.1774	0.1098	0.165	0.1229	0.1777	3
		0.1572	0.1623	0.2002	0.1561	0.1098	1			0.1947	0.1757	0.2169	0.1065	0.075	2			0.1199	0.1286	0.1937	0.1163	0.1416	3
		0.1354	0.1673	0.2131	0.1285	0.1006	1			0.1925	0.2274	0.2742	0.1083	0.0904	2			0.1676	0.1421	0.1793	0.1026	0.1118	3
		0.1809	0.1087	0.2319	0.1301	0.0891	1			0.1882	0.117	0.229	0.1414	0.143	2			0.0657	0.0918	0.1666	0.1396	0.1404	3
		0.1649	0.0857	0.2327	0.1432	0.1039	1			0.1668	0.129	0.1489	0.1269	0.1467	2			0.0832	0.1197	0.1991	0.1286	0.1376	3
		0.146	0.0978	0.2502	0.1421	0.0923	1			0.1816	0.0982	0.2172	0.1196	0.1479	2			0.1016	0.1321	0.1533	0.1447	0.1244	3
		0.1197	0.0723	0.2056	0.1374	0.094	1			0.1646	0.1115	0.1718	0.1358	0.214	2			0.0845	0.0875	0.1089	0.1115	0.1255	3
		0.136	0.0616	0.2378	0.1252	0.0861	1			0.0852	0.0828	0.1922	0.1445	0.1405	2			0.0993	0.1147	0.1531	0.1239	0.1109	3
		0.1564	0.1423	0.0992	0.1199	0.1513	1			0.3094	0.2684	0.2415	0.2496	0.1167	2			0.1013	0.1221	0.173	0.1083	0.0897	3
		0.1543	0.1202	0.1128	0.1331	0.2032	1			0.302	0.3344	0.2605	0.1917	0.1059	2			0.1451	0.1118	0.1986	0.1085	0.0907	3
		0.1126	0.1289	0.111	0.1208	0.1312	1			0.2036	0.2461	0.2912	0.2391	0.2025	2			0.1486	0.0847	0.2016	0.0953	0.0894	3
		0.1213	0.1342	0.1011	0.1389	0.2488	1			0.3591	0.3114	0.3379	0.2863	0.2534	2			0.1317	0.1691	0.157	0.0916	0.0855	3
		0.0869	0.1018	0.1153	0.1059	0.101	1			0.2184	0.1707	0.2308	0.2238	0.1832	2			0.1502	0.1286	0.2138	0.1	0.0776	3
		0.1436	0.2084	0.3068	0.2074	0.1453	1			0.3542	0.24	0.1898	0.2163	0.145	2			0.1103	0.1009	0.0993	0.1227	0.1325	3
		0.1797	0.2388	0.2293	0.2162	0.2149	1			0.3044	0.2431	0.1265	0.1739	0.1225	2			0.1104	0.149	0.198	0.1155	0.1167	3
		0.2532	0.2677	0.2383	0.2414	0.2161	1			0.4145	0.3393	0.1651	0.171	0.1363	2			0.1362	0.1773	0.1139	0.115	0.0959	3
		0.1528	0.1341	0.1965	0.1987	0.1292	1			0.3392	0.2709	0.1888	0.157	0.1399	2			0.0766	0.1626	0.1642	0.1359	0.0822	3
		0.208	0.2347	0.2368	0.2481	0.1406	1			0.3103	0.2698	0.1284	0.135	0.1356	2			0.1804	0.1283	0.1785	0.1334	0.1062	3
		0.1535	0.1527	0.1261	0.1394	0.082	1			0.1366	0.0745	0.095	0.0882	0.0975	2		Average	0.146138	0.141013	0.169518	0.127564	0.118682
		0.1791	0.1364	0.1522	0.1533	0.0764	1			0.087	0.1081	0.1209	0.0839	0.0833	2		SD	0.0481693	0.0339114	0.0359949	0.0262646	0.0330422
		0.1165	0.1345	0.1073	0.1573	0.0798	1			0.1172	0.0764	0.1225	0.0982	0.1047	2
		0.1153	0.1042	0.1273	0.1825	0.1085	1			0.1057	0.0837	0.0975	0.0836	0.0937	2
		0.085	0.142	0.1041	0.1612	0.1128	1		Average	0.216488	0.207539	0.198149	0.151222	0.128463
		0.216	0.1522	0.1801	0.1313	0.1071	1		SD	0.0815977	0.0820108	0.0658043	0.0551098	0.0506243
		0.1716	0.159	0.1706	0.1116	0.116	1
		0.1736	0.2353	0.2083	0.1113	0.1177	1
		0.1423	0.1759	0.1932	0.1231	0.1043	1
		0.1003	0.143	0.1893	0.1178	0.1043	1
	Average	0.144176	0.138411	0.160924	0.138676	0.128171
	SD	0.0403247	0.0484566	0.0575249	0.0357902	0.0528381

## Sheet: F3P3 Coherence
	Group mean coherence/2 min
	Ctrl (n=11)								Subacute Stroke (n=10)								Chronic Stroke (n=9)
	F3P3	delta	theta	alpha	beta	gamma			F3P3	delta	theta	alpha	beta	gamma			F3P3	delta	theta	alpha	beta	gamma
		0.124	0.1095	0.1482	0.1056	0.0852	1			0.0866	0.1279	0.2121	0.0856	0.0889	2			0.0793	0.0909	0.2443	0.083	0.0924	3
		0.1149	0.0872	0.1246	0.1103	0.0964	1			0.0871	0.1809	0.2293	0.0927	0.0847	2			0.0795	0.1139	0.3037	0.0993	0.0851	3
		0.1313	0.0917	0.113	0.1082	0.1143	1			0.0907	0.1264	0.1891	0.0912	0.0895	2			0.0817	0.0895	0.2543	0.095	0.0907	3
		0.138	0.1083	0.1121	0.0917	0.1149	1			0.0961	0.1708	0.2369	0.0842	0.1162	2			0.084	0.0846	0.2629	0.0896	0.0818	3
		0.1023	0.0953	0.1633	0.1404	0.451	1			0.0985	0.0931	0.1982	0.0958	0.0803	2			0.0854	0.1248	0.3202	0.092	0.0921	3
		0.1215	0.0855	0.0501	0.1124	0.1272	1			0.1053	0.1391	0.1894	0.0874	0.0961	2			0.0859	0.0899	0.2253	0.0895	0.1208	3
		0.1932	0.1105	0.089	0.1145	0.1242	1			0.1064	0.0784	0.1852	0.0803	0.1063	2			0.0886	0.1027	0.1708	0.0934	0.1167	3
		0.2498	0.0744	0.1151	0.1015	0.1207	1			0.1076	0.0997	0.2077	0.0841	0.0795	2			0.0936	0.1079	0.2218	0.0964	0.1036	3
		0.2176	0.1186	0.0919	0.0976	0.1034	1			0.1082	0.1502	0.209	0.0908	0.0899	2			0.0941	0.0812	0.1921	0.0944	0.1071	3
		0.1451	0.1123	0.1247	0.1238	0.118	1			0.1093	0.145	0.2175	0.0852	0.0962	2			0.0996	0.1124	0.1956	0.0956	0.1061	3
		0.1353	0.0832	0.247	0.1162	0.0997	1			0.1097	0.0961	0.169	0.0952	0.0924	2			0.1005	0.0871	0.144	0.127	0.0844	3
		0.1596	0.129	0.2507	0.1247	0.0847	1			0.11	0.0836	0.1839	0.1076	0.0895	2			0.1005	0.0699	0.1658	0.1099	0.0766	3
		0.1328	0.1054	0.2294	0.1015	0.0961	1			0.1139	0.0866	0.1324	0.099	0.094	2			0.1012	0.0822	0.1302	0.1065	0.08	3
		0.1607	0.1018	0.1558	0.1002	0.1094	1			0.1146	0.0803	0.1462	0.0993	0.0844	2			0.1022	0.0876	0.1251	0.1165	0.0923	3
		0.1567	0.0896	0.1712	0.1091	0.1174	1			0.1154	0.0859	0.15	0.1184	0.1004	2			0.1031	0.0951	0.0851	0.1152	0.0908	3
		0.1285	0.1543	0.1493	0.1558	0.2626	1			0.1185	0.1278	0.0972	0.0836	0.0797	2			0.1046	0.0768	0.1148	0.0978	0.0896	3
		0.0925	0.1147	0.102	0.146	0.2607	1			0.119	0.1156	0.0787	0.0852	0.0938	2			0.1059	0.0951	0.1078	0.0921	0.0926	3
		0.1192	0.1239	0.1304	0.149	0.1968	1			0.1192	0.1136	0.1011	0.0857	0.1056	2			0.1062	0.092	0.134	0.0897	0.0858	3
		0.1416	0.1071	0.1194	0.1527	0.2532	1			0.1192	0.1228	0.0856	0.0972	0.086	2			0.1068	0.1049	0.1283	0.1024	0.0864	3
		0.0974	0.1035	0.1286	0.1403	0.2415	1			0.1196	0.1189	0.0717	0.0944	0.085	2			0.1119	0.0817	0.0977	0.0952	0.0876	3
		0.0987	0.0994	0.259	0.1184	0.0807	1			0.1207	0.1091	0.1674	0.1051	0.1073	2			0.1132	0.1092	0.2433	0.1134	0.136	3
		0.1471	0.1087	0.2535	0.0881	0.0781	1			0.1221	0.1037	0.1834	0.0845	0.116	2			0.1138	0.0905	0.1637	0.0873	0.101	3
		0.1281	0.1044	0.233	0.1092	0.0848	1			0.1237	0.1253	0.2193	0.1033	0.1487	2			0.1142	0.0939	0.2394	0.1016	0.1036	3
		0.0835	0.1207	0.1441	0.1017	0.0814	1			0.1245	0.1031	0.1153	0.0955	0.1295	2			0.1175	0.0837	0.1989	0.1077	0.1095	3
		0.1079	0.1061	0.2125	0.1106	0.0996	1			0.129	0.1079	0.1324	0.081	0.0891	2			0.1193	0.0903	0.2479	0.1285	0.1006	3
		0.1692	0.075	0.2439	0.1019	0.1026	1			0.1299	0.1259	0.1575	0.086	0.0954	2			0.1199	0.0945	0.2143	0.0923	0.1079	3
		0.1797	0.0941	0.3061	0.1018	0.0824	1			0.13	0.1027	0.1645	0.102	0.0905	2			0.1228	0.0876	0.2192	0.0945	0.1157	3
		0.135	0.0757	0.218	0.0908	0.1015	1			0.1303	0.1113	0.1718	0.0925	0.066	2			0.1231	0.1083	0.2095	0.1233	0.1484	3
		0.1163	0.0877	0.273	0.0922	0.0783	1			0.133	0.092	0.1798	0.0952	0.0872	2			0.1232	0.1115	0.2441	0.1124	0.1234	3
		0.1427	0.1095	0.2538	0.0965	0.0916	1			0.1394	0.1182	0.2202	0.1026	0.0872	2			0.1254	0.1093	0.2048	0.0918	0.1089	3
		0.1812	0.1351	0.3527	0.1152	0.1024	1			0.1399	0.1001	0.1828	0.0907	0.1749	2			0.1256	0.0842	0.2576	0.0832	0.0916	3
		0.1295	0.1128	0.318	0.1053	0.0942	1			0.1454	0.0725	0.1839	0.0954	0.2002	2			0.1274	0.129	0.227	0.0851	0.0984	3
		0.1553	0.1532	0.3054	0.1078	0.1032	1			0.1565	0.0789	0.1428	0.1018	0.199	2			0.1386	0.109	0.1494	0.0972	0.1016	3
		0.1086	0.0967	0.3303	0.1107	0.1089	1			0.1656	0.0904	0.1769	0.0957	0.1698	2			0.1392	0.0722	0.1943	0.0811	0.1105	3
		0.1369	0.1019	0.3089	0.1082	0.1167	1			0.1657	0.1166	0.2173	0.0924	0.1258	2			0.1481	0.081	0.2084	0.0801	0.1008	3
		0.1848	0.093	0.1282	0.1125	0.0948	1			0.1687	0.1109	0.1954	0.1076	0.0869	2			0.1662	0.1129	0.2307	0.1173	0.0992	3
		0.2304	0.1484	0.1463	0.0973	0.1224	1			0.1718	0.1203	0.1773	0.0882	0.0806	2			0.1686	0.1142	0.2599	0.1398	0.1067	3
		0.174	0.1237	0.1744	0.1138	0.076	1			0.1765	0.0915	0.1671	0.0979	0.1037	2			0.1721	0.1115	0.2882	0.128	0.0936	3
		0.2469	0.1017	0.1548	0.1109	0.1203	1			0.1785	0.1255	0.2126	0.1147	0.1365	2			0.1745	0.1831	0.1678	0.1182	0.0899	3
		0.142	0.1285	0.1212	0.1156	0.0984	1			0.2131	0.0917	0.2358	0.1256	0.1109	2			0.2017	0.1581	0.2528	0.1055	0.1134	3
		0.0962	0.1389	0.1581	0.1195	0.0936	1			0.3938	0.2372	0.2335	0.1013	0.0841	2			0.2042	0.0855	0.1627	0.1081	0.0831	3
		0.0806	0.1079	0.1546	0.0954	0.1161	1			0.4155	0.2206	0.2216	0.0957	0.0735	2			0.205	0.0533	0.116	0.1026	0.0905	3
		0.095	0.0979	0.0926	0.1096	0.1075	1				0.3211	0.215	0.0883	0.1027	2			0.2101	0.077	0.1101	0.1041	0.0906	3
		0.2508	0.1576	0.127	0.1034	0.0944	1				0.2598	0.1922	0.0839	0.0911	2			0.2163	0.107	0.1023	0.0957	0.078	3
		0.1724	0.1362	0.127	0.1214	0.1136	1				0.2841	0.1872	0.0944	0.1043	2				0.0908	0.0952	0.105	0.0809	3
		0.1316	0.1258	0.0821	0.0819	0.0988	1				0.108	0.1342	0.099	0.0935	2		Average	0.125105	0.0981733	0.191807	0.101873	0.0988067
		0.1162	0.0776	0.0856	0.099	0.0953	1				0.1552	0.1245	0.1102	0.0704	2		SD	0.0382647	0.022107	0.0614935	0.0139936	0.0151452
		0.0781	0.1052	0.0813	0.1118	0.1192	1				0.1441	0.1598	0.1098	0.0953	2
		0.2064	0.0591	0.1119	0.1226	0.1087	1				0.1193	0.1634	0.1158	0.1013	2
		0.0877	0.0748	0.0866	0.0947	0.0911	1		Average	0.141155	0.128361	0.173982	0.095898	0.103261
		0.1	0.0824	0.1023	0.0853	0.0886	1		SD	0.0656181	0.0531013	0.0425163	0.0103477	0.0298635
		0.0841	0.0742	0.1004	0.0901	0.1058	1
		0.0622	0.1096	0.0915	0.0974	0.0938	1
		0.0706	0.1232	0.0985	0.0813	0.0913	1
		0.0657	0.0994	0.0898	0.08	0.085	1
	Average	0.137407	0.106398	0.166222	0.109153	0.119973
	SD	0.0466608	0.0219749	0.0777727	0.0173894	0.0631891
									n	42	49	49	49	49			n	44	45	45	45	45
	n	55	55	55	55	55

## Sheet: F4F8 Coherence
	Group mean coherence/2 min
	Ctrl (n=11)								Subacute Stroke (n=10)								Chronic Stroke (n=9)
	F4F8	delta	theta	alpha	beta	gamma			F4F8	delta	theta	alpha	beta	gamma			F4F8	delta	theta	alpha	beta	gamma
		0.2803	0.3423	0.3126	0.2993	0.3727	1			0.2586	0.3376	0.4723	0.1453	0.0994	2			0.2716	0.3201	0.5982	0.2661	0.0871	3
		0.2564	0.1928	0.3549	0.2916	0.2235	1			0.1926	0.323	0.5255	0.1579	0.1002	2			0.3464	0.3643	0.5747	0.2465	0.0964	3
		0.2621	0.22	0.3236	0.2854	0.195	1			0.2249	0.2448	0.4879	0.1734	0.1013	2			0.3026	0.3312	0.4833	0.2783	0.0939	3
		0.1999	0.1514	0.1937	0.217	0.2912	1			0.2858	0.3435	0.5135	0.1751	0.1084	2			0.2785	0.3345	0.5982	0.2642	0.0977	3
		0.2676	0.185	0.2054	0.3017	0.483	1			0.3221	0.3262	0.538	0.179	0.1118	2			0.3364	0.3142	0.5786	0.2849	0.121	3
		0.3708	0.3254	0.4548	0.5021	0.4054	1			0.2699	0.2997	0.4844	0.1878	0.1207	2			0.5796	0.4423	0.4934	0.2395	0.1366	3
		0.4133	0.3805	0.5027	0.42	0.2628	1			0.2936	0.2098	0.4413	0.1893	0.1314	2			0.6226	0.4636	0.6082	0.4658	0.2568	3
		0.527	0.4826	0.474	0.4004	0.1984	1			0.2625	0.2684	0.5256	0.1945	0.1317	2			0.5769	0.4016	0.5736	0.4916	0.3015	3
		0.3301	0.3572	0.4748	0.2758	0.1452	1			0.4431	0.2829	0.4927	0.201	0.1363	2			0.5625	0.3928	0.5949	0.4455	0.1266	3
		0.4548	0.4033	0.4892	0.2679	0.1308	1			0.5912	0.2798	0.439	0.2019	0.1413	2			0.6103	0.4288	0.539	0.2483	0.1188	3
		0.213	0.1759	0.3579	0.2417	0.2087	1			0.1978	0.2038	0.3383	0.202	0.1415	2			0.421	0.4909	0.5867	0.2611	0.1096	3
		0.293	0.1942	0.3194	0.2191	0.2012	1			0.3242	0.2952	0.3569	0.2043	0.1417	2			0.4052	0.4058	0.5397	0.3171	0.1256	3
		0.2219	0.1273	0.2791	0.2321	0.1585	1			0.3126	0.306	0.3756	0.2277	0.1434	2			0.3929	0.4954	0.6106	0.4347	0.2683	3
		0.2491	0.1379	0.3857	0.2251	0.1611	1			0.3595	0.2999	0.3545	0.2393	0.1519	2			0.4015	0.393	0.4935	0.464	0.2842	3
		0.2956	0.1353	0.3869	0.2121	0.1476	1			0.1652	0.2441	0.2873	0.2523	0.155	2			0.3365	0.4683	0.5277	0.4202	0.2939	3
		0.5105	0.4513	0.5009	0.5889	0.6735	1			0.3028	0.2835	0.3813	0.2707	0.156	2			0.3811	0.3797	0.4488	0.2965	0.1836	3
		0.4372	0.3996	0.5315	0.56	0.6906	1			0.3617	0.2311	0.4057	0.2742	0.1578	2			0.4513	0.4086	0.47	0.2986	0.2086	3
		0.4353	0.4311	0.4998	0.4621	0.4952	1			0.3937	0.1944	0.4416	0.2853	0.1623	2			0.4286	0.3697	0.5143	0.313	0.1623	3
		0.4615	0.4357	0.4235	0.4395	0.4147	1			0.2588	0.2373	0.393	0.2952	0.1648	2			0.4614	0.339	0.5073	0.3665	0.2267	3
		0.5233	0.3736	0.4102	0.4381	0.3987	1			0.3022	0.2434	0.4009	0.2963	0.1766	2			0.4072	0.3619	0.493	0.3965	0.2119	3
		0.1813	0.2176	0.3399	0.2588	0.1443	1			0.165	0.2353	0.4557	0.2999	0.178	2			0.3991	0.5211	0.6787	0.4793	0.5951	3
		0.2428	0.2029	0.235	0.2548	0.1485	1			0.1733	0.2532	0.4861	0.3034	0.1782	2			0.4496	0.5043	0.6515	0.4436	0.5399	3
		0.1604	0.1876	0.3307	0.2483	0.1322	1			0.1559	0.2102	0.5387	0.3075	0.1836	2			0.4095	0.4999	0.6828	0.3939	0.4256	3
		0.171	0.2166	0.3039	0.2455	0.1171	1			0.1073	0.2309	0.451	0.309	0.1838	2			0.4661	0.4629	0.6805	0.3116	0.2655	3
		0.1798	0.21	0.2953	0.2591	0.1492	1			0.1492	0.2704	0.5474	0.3091	0.194	2			0.4656	0.4588	0.6058	0.2924	0.222	3
		0.3234	0.2539	0.3627	0.4422	0.5731	1			0.2946	0.2363	0.4087	0.3103	0.1969	2			0.4551	0.1931	0.3814	0.2392	0.2393	3
		0.2577	0.2444	0.4831	0.4299	0.5079	1			0.1746	0.2016	0.471	0.311	0.2021	2			0.3927	0.266	0.3927	0.2006	0.1633	3
		0.273	0.2481	0.4392	0.4151	0.4149	1			0.1985	0.3674	0.4899	0.3141	0.2113	2			0.4102	0.3027	0.384	0.2036	0.1393	3
		0.2813	0.2485	0.4376	0.424	0.4393	1			0.217	0.2274	0.5128	0.316	0.218	2			0.4483	0.2476	0.399	0.2433	0.1714	3
		0.3198	0.2933	0.3917	0.4298	0.4567	1			0.2322	0.2637	0.4961	0.321	0.2495	2			0.378	0.3565	0.2759	0.2529	0.2127	3
		0.4706	0.3313	0.5635	0.4841	0.4221	1			0.4528	0.2441	0.3616	0.3298	0.2735	2			0.12	0.1842	0.5341	0.3274	0.3652	3
		0.5199	0.3947	0.5142	0.4213	0.3769	1			0.4541	0.2214	0.3163	0.355	0.2827	2			0.1407	0.1718	0.5523	0.376	0.2812	3
		0.4159	0.3543	0.5712	0.453	0.406	1			0.4238	0.2188	0.4069	0.3607	0.2925	2			0.1557	0.2065	0.4789	0.339	0.3158	3
		0.4958	0.3119	0.5613	0.4526	0.3876	1			0.4641	0.2411	0.3659	0.3643	0.3045	2			0.1911	0.1776	0.4547	0.3459	0.3764	3
		0.4715	0.3732	0.575	0.4361	0.3783	1			0.5267	0.23	0.3504	0.3663	0.3069	2			0.1888	0.2734	0.6281	0.4256	0.3624	3
		0.1413	0.1682	0.2556	0.3513	0.4845	1			0.3636	0.1976	0.6018	0.3732	0.3196	2			0.5544	0.4866	0.4781	0.4758	0.4675	3
		0.1164	0.1484	0.3194	0.3624	0.5987	1			0.3242	0.2042	0.6088	0.3758	0.3471	2			0.4467	0.4853	0.5213	0.5286	0.4321	3
		0.1696	0.2509	0.349	0.3411	0.4953	1			0.273	0.1641	0.586	0.3801	0.3558	2			0.5444	0.4821	0.5199	0.5102	0.4597	3
		0.1879	0.2657	0.2986	0.3706	0.6025	1			0.3793	0.1785	0.6289	0.401	0.3622	2			0.6442	0.6077	0.5121	0.5427	0.4236	3
		0.1819	0.1694	0.2752	0.3218	0.2773	1			0.5588	0.2066	0.5797	0.407	0.3806	2			0.6332	0.6113	0.4909	0.5277	0.423	3
		0.564	0.449	0.5019	0.6168	0.4608	1			0.6214	0.3506	0.4627	0.4075	0.4118	2			0.2854	0.2796	0.3639	0.4246	0.2372	3
		0.3235	0.336	0.4375	0.4857	0.3558	1			0.6086	0.3112	0.3994	0.4237	0.4272	2			0.3129	0.3372	0.4137	0.3564	0.2336	3
		0.2475	0.2433	0.3365	0.3731	0.3182	1			0.5914	0.3709	0.4021	0.4389	0.4373	2			0.3287	0.2613	0.3644	0.3428	0.2286	3
		0.4904	0.4377	0.3398	0.4086	0.3304	1			0.6851	0.3264	0.3713	0.4435	0.4521	2			0.183	0.2272	0.389	0.3982	0.2064	3
		0.2682	0.2741	0.3559	0.3748	0.337	1			0.635	0.3007	0.381	0.5274	0.4521	2			0.2494	0.2829	0.404	0.3794	0.2237	3
		0.1833	0.1677	0.1962	0.2741	0.2259	1			0.3829	0.3882	0.4605	0.5293	0.4827	2		Average	0.396153	0.373184	0.512698	0.359102	0.256036
		0.2098	0.2104	0.2444	0.279	0.2215	1			0.4278	0.355	0.4476	0.5478	0.4959	2		SD	0.135693	0.112564	0.0952887	0.0960959	0.127274
		0.1621	0.162	0.2157	0.2506	0.2543	1			0.3364	0.3721	0.4405	0.5504	0.5431	2
		0.174	0.1844	0.1612	0.2857	0.2246	1			0.3747	0.3373	0.4371			2
		0.1901	0.222	0.2305	0.2328	0.162	1		Average	0.344369	0.268767	0.451453	0.31324	0.242844
		0.2997	0.345	0.5032	0.4557	0.3933	1		SD	0.146049	0.0580946	0.080088	0.105275	0.124981
		0.2027	0.3285	0.4989	0.4166	0.3787	1
		0.2199	0.2377	0.4775	0.4209	0.3501	1
		0.1944	0.338	0.4828	0.4562	0.4045	1
		0.2523	0.3297	0.5156	0.4239	0.3812	1
	Average	0.300835	0.277433	0.386915	0.364295	0.337609
	SD	0.123515	0.0979759	0.112435	0.102713	0.148937
	n	55	55	55	55	55			n	49	49	49	48	48			n	45	45	45	45	45

## Sheet: F4T6 Coherence
	Group mean coherence/2 min
	Ctrl (n=11)								Subacute Stroke (n=10)								Chronic Stroke (n=9)
	F4T6	delta	theta	alpha	beta	gamma			F4T6	delta	theta	alpha	beta	gamma			F4T6	delta	theta	alpha	beta	gamma
		0.124	0.0822	0.1051	0.1046	0.0782	1			0.1204	0.1012	0.1211	0.1007	0.1222	2			0.1175	0.1036	0.0842	0.1082	0.0973	3
		0.0833	0.0864	0.1092	0.1027	0.0783	1			0.1626	0.1029	0.1628	0.095	0.1265	2			0.129	0.0975	0.0916	0.0797	0.1063	3
		0.0911	0.1261	0.1277	0.1032	0.0827	1			0.1104	0.1051	0.1237	0.0964	0.0995	2			0.1378	0.1125	0.0952	0.1054	0.1043	3
		0.113	0.1339	0.084	0.0867	0.0845	1			0.1239	0.1197	0.1452	0.141	0.1506	2			0.1219	0.0799	0.0966	0.1199	0.1184	3
		0.0833	0.1478	0.1085	0.123	0.0846	1			0.0782	0.1398	0.1567	0.1184	0.1055	2			0.1921	0.1313	0.1049	0.1152	0.0964	3
		0.0916	0.1152	0.1205	0.1606	0.0848	1			0.1482	0.1561	0.1946	0.1046	0.0793	2			0.0952	0.1008	0.1118	0.1302	0.0802	3
		0.111	0.1201	0.1373	0.1324	0.0849	1			0.1389	0.0889	0.167	0.1053	0.0974	2			0.0993	0.1107	0.1157	0.1366	0.1078	3
		0.0935	0.1736	0.0998	0.1385	0.0875	1			0.1206	0.1165	0.1934	0.0945	0.082	2			0.1433	0.092	0.1223	0.1402	0.0959	3
		0.129	0.0978	0.1558	0.1094	0.0878	1			0.1801	0.106	0.2211	0.0901	0.0939	2			0.1324	0.0902	0.1239	0.1312	0.089	3
		0.1441	0.1771	0.1551	0.1229	0.0879	1			0.3282	0.1402	0.1893	0.1091	0.1213	2			0.0734	0.1057	0.1336	0.1146	0.0865	3
		0.0954	0.1057	0.0977	0.1096	0.0879	1			0.1061	0.1221	0.1285	0.1332	0.1237	2			0.1092	0.1021	0.1364	0.1274	0.085	3
		0.0733	0.0675	0.1034	0.0953	0.088	1			0.1589	0.1702	0.1381	0.1374	0.107	2			0.1321	0.1355	0.1369	0.107	0.088	3
		0.0603	0.1079	0.1976	0.0881	0.0891	1			0.1848	0.1346	0.1285	0.116	0.102	2			0.1748	0.2039	0.1416	0.117	0.103	3
		0.079	0.0859	0.1608	0.1007	0.0894	1			0.1911	0.1568	0.0973	0.1139	0.0987	2			0.1158	0.0879	0.1437	0.139	0.101	3
		0.0784	0.0843	0.1469	0.0944	0.0902	1			0.1285	0.1152	0.1152	0.1493	0.1342	2			0.1197	0.1401	0.1437	0.1067	0.0811	3
		0.2218	0.1859	0.1888	0.2671	0.0904	1			0.1172	0.1221	0.1648	0.171	0.0934	2			0.0803	0.0754	0.1452	0.0962	0.1299	3
		0.1845	0.172	0.1967	0.2299	0.0923	1			0.1431	0.1414	0.1538	0.1479	0.0818	2			0.0718	0.0914	0.1477	0.1289	0.1362	3
		0.1733	0.1905	0.2041	0.135	0.0937	1			0.1576	0.1262	0.1282	0.1574	0.1289	2			0.1294	0.0654	0.1521	0.1184	0.1047	3
		0.184	0.1968	0.151	0.1097	0.0939	1			0.1309	0.1065	0.1408	0.1641	0.1113	2			0.0808	0.0752	0.1539	0.0934	0.0794	3
		0.1863	0.1392	0.1271	0.1244	0.0945	1			0.1416	0.1106	0.1192	0.1536	0.1174	2			0.0746	0.0799	0.1598	0.1156	0.0946	3
		0.1697	0.0992	0.1738	0.1063	0.0946	1			0.0985	0.0983	0.2049	0.1187	0.1266	2			0.1092	0.1171	0.1615	0.1042	0.0928	3
		0.1782	0.098	0.1013	0.1233	0.0949	1			0.0986	0.1002	0.2437	0.0935	0.1154	2			0.1594	0.0855	0.1635	0.0931	0.0995	3
		0.1381	0.0908	0.109	0.1151	0.0954	1			0.0872	0.0833	0.2642	0.1091	0.1172	2			0.1508	0.0699	0.1641	0.102	0.0943	3
		0.1353	0.0939	0.1455	0.1045	0.0954	1			0.1356	0.0999	0.2235	0.1302	0.1446	2			0.1604	0.0642	0.1645	0.0905	0.1037	3
		0.1426	0.1013	0.0939	0.1251	0.0972	1			0.0815	0.1199	0.2865	0.1171	0.1256	2			0.1399	0.0985	0.1814	0.0971	0.1227	3
		0.2037	0.1012	0.2017	0.0935	0.098	1			0.1264	0.123	0.1019	0.0914	0.0818	2			0.1256	0.049	0.1815	0.0883	0.1026	3
		0.1449	0.1038	0.2306	0.0922	0.0981	1			0.1195	0.1293	0.0786	0.1003	0.0791	2			0.1782	0.1049	0.1824	0.0878	0.1173	3
		0.142	0.0985	0.1851	0.0907	0.0989	1			0.1385	0.0877	0.0911	0.1047	0.0954	2			0.1776	0.0777	0.1845	0.1131	0.1006	3
		0.1119	0.0831	0.2289	0.0942	0.0997	1			0.0578	0.1529	0.099	0.1057	0.088	2			0.1451	0.0908	0.1887	0.1072	0.1146	3
		0.1066	0.0906	0.2136	0.0995	0.1001	1			0.1008	0.1023	0.0964	0.0885	0.0875	2			0.1025	0.1134	0.194	0.0966	0.1067	3
		0.111	0.0721	0.2741	0.1674	0.1005	1			0.2054	0.1534	0.1838	0.1025	0.1587	2			0.1455	0.1034	0.1996	0.0904	0.0972	3
		0.1501	0.084	0.3062	0.138	0.1026	1			0.0921	0.1087	0.1714	0.0839	0.205	2			0.1909	0.1264	0.2048	0.1377	0.0782	3
		0.105	0.105	0.2812	0.1385	0.1028	1			0.1524	0.1155	0.1632	0.097	0.1561	2			0.1442	0.1777	0.208	0.1022	0.0981	3
		0.0945	0.1064	0.2594	0.1354	0.1039	1			0.1045	0.1	0.2052	0.095	0.1602	2			0.1768	0.1325	0.2135	0.1066	0.0903	3
		0.1296	0.0965	0.3042	0.1247	0.1042	1			0.1735	0.1	0.2074	0.1059	0.1307	2			0.2076	0.1415	0.2147	0.1145	0.0975	3
		0.1879	0.1096	0.0834	0.098	0.1081	1			0.2326	0.1017	0.2996	0.1155	0.0939	2			0.0991	0.1399	0.2159	0.1123	0.1017	3
		0.1543	0.0952	0.0967	0.098	0.1088	1			0.2016	0.1302	0.3226	0.1158	0.1063	2			0.1467	0.1155	0.2253	0.1117	0.0858	3
		0.1358	0.0913	0.1261	0.1036	0.1104	1			0.194	0.1137	0.3474	0.1236	0.1716	2			0.1095	0.1062	0.2272	0.1063	0.0995	3
		0.1574	0.0721	0.09	0.1236	0.1137	1			0.2415	0.1079	0.3718	0.1433	0.2333	2			0.145	0.1463	0.232	0.0873	0.0832	3
		0.1633	0.0828	0.0983	0.1	0.1193	1			0.3039	0.1298	0.3189	0.1802	0.1447	2			0.1696	0.1385	0.2364	0.1038	0.0859	3
		0.2546	0.163	0.1551	0.1278	0.1235	1			0.3115	0.1145	0.2089	0.1286	0.0949	2			0.0917	0.0625	0.2415	0.1448	0.1179	3
		0.1841	0.1111	0.1439	0.0948	0.125	1			0.288	0.1539	0.213	0.1199	0.0812	2			0.1267	0.1326	0.2541	0.1255	0.1153	3
		0.2147	0.0806	0.1607	0.0948	0.1278	1			0.2721	0.0913	0.1843	0.1052	0.0916	2			0.1426	0.1197	0.2582	0.1264	0.1043	3
		0.2918	0.2009	0.1757	0.0857	0.1296	1			0.3978	0.1649	0.1927	0.104	0.0835	2			0.061	0.1385	0.2595	0.1294	0.1001	3
		0.2607	0.1154	0.2235	0.0841	0.1303	1			0.3103	0.1132	0.1495	0.1206	0.108	2			0.1143	0.108		0.1136	0.1015	3
		0.1706	0.0716	0.088	0.0872	0.1338	1			0.1345	0.096	0.1168	0.1114	0.1028	2		Average	0.130007	0.107582	0.1704	0.111627	0.0999178
		0.0731	0.1037	0.096	0.1058	0.1569	1			0.0991	0.092	0.1255	0.1237	0.0903	2		SD	0.0352193	0.0307086	0.0484194	0.01624	0.0131702
		0.1177	0.0763	0.1015	0.1052	0.19	1			0.1092	0.0968	0.099	0.1042	0.0954	2
		0.1999	0.1132	0.0803	0.0935	0.1949	1			0.1166	0.088	0.1231	0.0874	0.0779	2
		0.0989	0.09	0.1026	0.0992	0.2518	1		Average	0.162373	0.117355	0.177208	0.116853	0.114773
		0.0951	0.1378	0.0979	0.1074	0.3086	1		SD	0.0754886	0.0221786	0.0708151	0.023081	0.0326902
		0.0937	0.1427	0.0998	0.092	0.3416	1
		0.0971	0.1407	0.1108	0.0945	0.3556	1
		0.0684	0.115	0.1434	0.1085		1
		0.0937	0.0987	0.1273	0.0969		1
	Average	0.137749	0.113309	0.150665	0.114313	0.120125
	SD	0.0523479	0.0346166	0.0598463	0.0323952	0.0617856
	n	55	55	55	55	53			n	49	49	49	49	49			n	45	45	44	45	45

## Sheet: F4P4 Coherence
	Group mean coherence/2 min
	Ctrl (n=11)								Subacute Stroke (n=10)								Chronic Stroke (n=9)
	F4P4	delta	theta	alpha	beta	gamma			F4P4	delta	theta	alpha	beta	gamma			F4P4	delta	theta	alpha	beta	gamma
		0.2175	0.0891	0.0853	0.1187	0.0879	1			0.1538	0.175	0.1634	0.0882	0.0766	2			0.1408	0.1569	0.2584	0.0976	0.1017	3
		0.1237	0.1166	0.0866	0.1172	0.0888	1			0.2142	0.148	0.1997	0.0869	0.078	2			0.1241	0.1379	0.2739	0.0853	0.1052	3
		0.1329	0.1339	0.0869	0.1286	0.092	1			0.0932	0.1193	0.1199	0.085	0.0802	2			0.123	0.1315	0.2873	0.0973	0.11	3
		0.1146	0.1414	0.0901	0.1074	0.0929	1			0.1482	0.1554	0.1697	0.1035	0.0839	2			0.131	0.1195	0.2726	0.1063	0.1296	3
		0.074	0.1356	0.0903	0.0945	0.0945	1			0.1731	0.1857	0.1067	0.0923	0.0855	2			0.2887	0.1995	0.2733	0.1126	0.108	3
		0.2455	0.1391	0.0933	0.1181	0.0945	1			0.1571	0.1771	0.2672	0.0851	0.0856	2			0.0804	0.0797	0.2057	0.1018	0.0846	3
		0.0872	0.1112	0.0951	0.0861	0.0965	1			0.1267	0.0985	0.2603	0.0931	0.0859	2			0.0906	0.1096	0.1978	0.1139	0.0869	3
		0.1382	0.1277	0.0953	0.0983	0.0978	1			0.1327	0.1147	0.211	0.0928	0.0881	2			0.1389	0.1129	0.1833	0.1042	0.0935	3
		0.1539	0.0935	0.0981	0.1084	0.0981	1			0.2029	0.1273	0.2434	0.093	0.0884	2			0.0962	0.0783	0.192	0.106	0.0984	3
		0.1168	0.1169	0.1012	0.1096	0.0981	1			0.2989	0.1619	0.2408	0.1273	0.089	2			0.113	0.0966	0.2197	0.1053	0.1083	3
		0.22	0.1737	0.105	0.155	0.0996	1			0.1248	0.0986	0.1241	0.1048	0.0894	2			0.1179	0.0871	0.109	0.1018	0.0876	3
		0.2528	0.2093	0.1064	0.1979	0.1007	1			0.1294	0.1107	0.1201	0.1233	0.0908	2			0.1241	0.1018	0.1137	0.0886	0.0867	3
		0.2857	0.2328	0.1086	0.1468	0.1019	1			0.1307	0.0997	0.1309	0.0976	0.0911	2			0.1579	0.1242	0.1172	0.0867	0.0906	3
		0.2835	0.1599	0.1103	0.1727	0.102	1			0.1171	0.1052	0.1532	0.1064	0.0911	2			0.1237	0.0781	0.1611	0.115	0.0908	3
		0.2401	0.2319	0.1117	0.1502	0.1035	1			0.0739	0.0744	0.1123	0.1252	0.0921	2			0.1478	0.0867	0.1039	0.099	0.0772	3
		0.143	0.0933	0.1228	0.157	0.1072	1			0.1084	0.1457	0.1714	0.1336	0.0932	2			0.1151	0.0849	0.1645	0.098	0.116	3
		0.1719	0.0906	0.1253	0.1351	0.1093	1			0.1404	0.1714	0.1594	0.1206	0.0935	2			0.1033	0.0844	0.2123	0.1027	0.1184	3
		0.1445	0.103	0.1263	0.1323	0.1104	1			0.1476	0.1567	0.1343	0.134	0.0935	2			0.1312	0.093	0.1722	0.0985	0.0895	3
		0.1644	0.1374	0.1289	0.1265	0.1125	1			0.1478	0.1438	0.1379	0.1314	0.0968	2			0.0947	0.0975	0.2157	0.0981	0.0823	3
		0.1236	0.1582	0.1304	0.1403	0.1259	1			0.1281	0.1427	0.119	0.126	0.0986	2			0.0986	0.0802	0.1957	0.0896	0.0839	3
		0.1205	0.0798	0.134	0.098	0.1275	1			0.2008	0.182	0.1447	0.1034	0.1012	2			0.0878	0.1237	0.3707	0.1539	0.1055	3
		0.1754	0.1034	0.1343	0.1	0.1279	1			0.165	0.1262	0.1729	0.0823	0.1018	2			0.1547	0.0907	0.3832	0.1394	0.1294	3
		0.0853	0.07	0.1348	0.0929	0.1294	1			0.1171	0.1489	0.1753	0.0884	0.1028	2			0.1191	0.1475	0.3709	0.1481	0.1387	3
		0.1279	0.0856	0.1368	0.0816	0.1298	1			0.2231	0.1449	0.1272	0.0933	0.1031	2			0.1138	0.1331	0.3734	0.159	0.1553	3
		0.0989	0.079	0.1468	0.0999	0.1301	1			0.1113	0.1284	0.1468	0.0957	0.1039	2			0.1074	0.1307	0.3398	0.1587	0.167	3
		0.2442	0.1201	0.1499	0.1189	0.1335	1			0.148	0.1945	0.3144	0.112	0.1052	2			0.1375	0.0475	0.1621	0.0903	0.1031	3
		0.2331	0.1268	0.1548	0.111	0.1338	1			0.2268	0.2384	0.2554	0.1134	0.1075	2			0.201	0.1029	0.1539	0.0887	0.1194	3
		0.2203	0.1205	0.1602	0.0889	0.1351	1			0.189	0.1628	0.2315	0.1058	0.1075	2			0.1982	0.0762	0.1565	0.1134	0.1052	3
		0.1597	0.1026	0.1696	0.0975	0.1352	1			0.136	0.2464	0.2811	0.1425	0.1101	2			0.1632	0.0934	0.1501	0.1073	0.1174	3
		0.134	0.1088	0.1768	0.1007	0.1358	1			0.1327	0.2204	0.2957	0.1182	0.1106	2			0.1034	0.1073	0.2408	0.0971	0.1085	3
		0.2131	0.092	0.1888	0.0966	0.1365	1			0.2246	0.2343	0.338	0.1421	0.113	2			0.1084	0.0789	0.3029	0.0901	0.1048	3
		0.1993	0.0697	0.2007	0.0906	0.1377	1			0.1707	0.1992	0.3752	0.1184	0.1171	2			0.1474	0.117	0.266	0.119	0.0764	3
		0.2241	0.1077	0.2017	0.094	0.1488	1			0.1355	0.1768	0.267	0.1597	0.1186	2			0.1412	0.1546	0.234	0.092	0.0862	3
		0.1674	0.1323	0.2048	0.0826	0.1523	1			0.1339	0.1097	0.3215	0.1409	0.1186	2			0.1375	0.1224	0.2159	0.0884	0.1021	3
		0.2075	0.1092	0.2055	0.0902	0.1593	1			0.1662	0.1546	0.3514	0.1245	0.119	2			0.189	0.1143	0.279	0.0924	0.0961	3
		0.1537	0.1323	0.2355	0.0904	0.1599	1			0.2425	0.17	0.2973	0.1213	0.1209	2			0.0923	0.1992	0.29	0.1321	0.0957	3
		0.147	0.0994	0.2365	0.0882	0.1743	1			0.1891	0.1821	0.258	0.1092	0.1216	2			0.1534	0.1924	0.239	0.1074	0.1062	3
		0.1413	0.0938	0.2584	0.0903	0.1933	1			0.1844	0.2077	0.3309	0.1001	0.1219	2			0.1078	0.1712	0.2667	0.1392	0.1081	3
		0.1633	0.053	0.2761	0.1152	0.2178	1			0.2124	0.1799	0.3734	0.114	0.1274	2			0.1459	0.191	0.2965	0.1051	0.108	3
		0.108	0.0809	0.2791	0.0913	0.2858	1			0.3544	0.1784	0.3455	0.1708	0.1388	2			0.1624	0.2085	0.2606	0.1128	0.1127	3
		0.2479	0.1373	0.2911	0.1279	0.2918	1			0.3312	0.2071	0.3096	0.1004	0.143	2			0.1853	0.1382	0.141	0.105	0.0917	3
		0.1943	0.1178	0.2919	0.1214	0.3117	1			0.3405	0.2094	0.343	0.1037	0.1439	2			0.0987	0.0721	0.163	0.1075	0.0914	3
		0.2458	0.1048	0.3164	0.1717	0.3211	1			0.3159	0.1555	0.3006	0.1111	0.1493	2			0.0924	0.0895	0.1182	0.1076	0.0803	3
		0.2195	0.1785	0.3256	0.0981	0.3221	1			0.4028	0.2253	0.26	0.1243	0.1664	2			0.0712	0.0951	0.156	0.097	0.0909	3
		0.2817	0.1465	0.3301	0.1209	0.3865	1			0.3872	0.1822	0.2486	0.112	0.2083	2			0.0728	0.0786	0.1417	0.0982	0.0793	3
		0.2331	0.1447	0.3328	0.1124		1			0.1181	0.1176	0.1538	0.1301	0.2101	2		Average	0.129618	0.115918	0.222249	0.107956	0.102858
		0.1727	0.1523	0.3358	0.1082		1			0.1768	0.1171	0.0946	0.1194		2		SD	0.0400587	0.0390662	0.0767322	0.0192815	0.0193258
		0.2839	0.1728	0.3488	0.1113		1			0.1422	0.1261	0.1078	0.1075		2
		0.3268	0.1885	0.3539	0.1041		1			0.1476	0.1233	0.18	0.0966		2
		0.272	0.1424	0.3784	0.1084		1		Average	0.183159	0.158388	0.219304	0.112473	0.110063
		0.0959	0.1022	0.4227	0.1035		1		SD	0.0779207	0.041169	0.0846762	0.0197129	0.0292918
		0.0813	0.138		0.0949		1
		0.0645	0.1155		0.0903		1
		0.1109	0.0973		0.0973		1
		0.0734	0.1391		0.0907		1
	Average	0.175664	0.124358	0.188441	0.112375	0.14958
	SD	0.0661257	0.0379896	0.094906	0.0250615	0.0739558
	n	55	55	51	55	45			n	49	49	49	49	46			n	45	45	45	45	45
