# Supplementary material for: Slower EEG alpha generation, synchronization and “flow”—possible biomarkers of cognitive impairment and neuropathology of minor stroke
Source: PeerJ. 2017 Sep 28;5:e3839. doi: 10.7717/peerj.3839 (PMC5623310; doi:10.7717/peerj.3839)
Supplement: Supplemental Information 10 [file peerj-05-3839-s010.xls]

## Sheet: Sheet2
	Demographic and clinical parameters
	Ctrl (n=11)
		Gender	Handedness	Age	Education	NIHSS (on admition)	NIHSS	MoCA	MoCA-MIS
	Sub8	male	right	35	16			30	15
	Sub10	male	right	60	8			26	13
	Sub11	female	right	63	11			28	15
	Sub12	female	right	56	12			27	14
	Sub14	female	right	62	12			25	12
	Sub16	male	right	65	16			26	12
	Sub19	male	right	61	16			28	13
	Sub20	female	right	67	11			18	9
	Sub22	male	right	76	16			23	8
	Sub26	female	right	61	8			24	6
	Sub27	female	right	61	11			27	14
				60.6364	12.4545			25.6364	11.9091
				9.91234	3.1101			3.20227	2.98176
	Subacute Stroke (n=10)
		Gender	Handedness	Age	Education	NIHSS (on admition)	NIHSS	MoCA	MoCA-MIS
	Sub6	male	right	53	12	14	1	21	3
	Sub9	male	right	66	12	7	2	17	7
	Sub13	male	right	61	11	9	3	25	8
	Sub17	female	right	71	8	9	4	17	13
	Sub18	male	right	69	8	9	2	12	9
	Sub23	female	right	68	11	12	3	27	10
	Sub24	female	right	73	4	4	2	16	12
	Sub28	male	right	54	12	6	3	25	7
	Sub30	male	right	65	8	6	3	20	5
	Sub33	female	right	58	12	6	2	28	14
				63.8	9.8	8.2	2.5	20.8	8.8
				7.00476	2.69979	3.04777	0.849837	5.32917	3.52136
	Chronic Stroke (n=9)
		Gender	Handedness	Age	Education	NIHSS (on admition)	NIHSS	MoCA	MoCA-MIS
	Sub6	male	right	53	12	14	1	27	6
	Sub9	male	right	66	12	7	2	24	9
	Sub13	male	right	61	11	9	2	24	10
	Sub17	female	right	71	8	9	3	16	12
	Sub23	female	right	68	11	12	3	29	13
	Sub24	female	right	73	4	4	2	19	13
	Sub28	male	right	54	12	6	2	26	9
	Sub30	male	right	65	8	6	3	17	5
	Sub33	female	right	58	12	6	1	29	15
				63.2222	10	8.11111	2.11111	23.4444	10.2222
				7.17248	2.78388	3.21887	0.781736	4.97773	3.34581
